# Supplementary material for: Validation, optimisation, and application data in support of the development of a targeted selected ion monitoring assay for degraded cardiac troponin T
Source: Data Brief. 2016 Mar 3;7:397–405. doi: 10.1016/j.dib.2016.02.051 (PMC4782000; doi:10.1016/j.dib.2016.02.051)
Supplement: Supplementary file 2 — Supplementary material [file mmc2.xlsx]

## Sheet: Summary
Aantal van Protein AC	Kolomlabels
Rijlabels	AEEDEEEEEAKEAEDGPMEESKPKPR	AKELWQSIYNLEAEKFDLQEK	AKVTGRW	ALSNMMHFGGYIQK	DLNELQALIEAHFENR	EAEDGPMEESKPKPR	INDNQKVSK	KKEEEELVSLK	SFMPNLVPPK	VDFDDIHR	VLAIDHLNEDQLR	VTGRWK	YEINVLR	Eindtotaal
Homo sapiens (Human)	17	21	18	20	21	22	19	21	24	35	20	18	32	288
Cardiac troponin T (Fragment)	1	2		1	1	1		1	1	1	1			10
cDNA FLJ75373, highly similar to Homo sapiens troponin T type 1 (skeletal, slow), mRNA										1				1
CUG triplet repeat, RNA binding protein 1, isoform CRA_c													1	1
CUGBP Elav-like family member 1													6	6
CUGBP Elav-like family member 1 (Fragment)													6	6
Nemaline myopathy mutant slow skeletal muscle troponin T high molecular weight variant										1				1
Nemaline myopathy mutant slow skeletal muscle troponin T low molecular weight variant										1				1
TNNT1 protein (Fragment)										1				1
Troponin T (Fragment)					1	1		1	1	1				5
Troponin T cardiac isoform		1	1	1	1		1	1	1	1	1	1	1	11
Troponin T type 1 (Skeletal, slow), isoform CRA_b										1				1
Troponin T type 2 (Cardiac), isoform CRA_a		1	1	1	1		1	1	1	1	1	1	1	11
Troponin T type 2 cardiac (Fragment)					1			1						2
Troponin T, cardiac muscle	13	16	16	16	14	16	16	14	16	14	16	16	16	199
Troponin T, cardiac muscle (Fragment)	3	1		1	2	4	1	2	4	4	1		1	24
Troponin T, slow skeletal muscle										4				4
Troponin T, slow skeletal muscle (Fragment)										4				4
Eindtotaal	17	21	18	20	21	22	19	21	24	35	20	18	32	288

## Sheet: AEEDEEEEEAKEAEDGPMEESKPKPR
Query sequence	Protein AC	Protein ID	Protein Name	Length	Organism	Match range	Protein Links to Proteomic DBs	Immune Epitope DB
AEEDEEEEEAKEAEDGPMEESKPKPR	P45379	TNNT2_HUMAN	Troponin T, cardiac muscle	298	Homo sapiens (Human)	53-78 TEETRAEEDEEEEEAKEAEDGPMEESKPKPRSFMPN	NIST, PRIDE
AEEDEEEEEAKEAEDGPMEESKPKPR	C9JDF8	C9JDF8_HUMAN	Troponin T, cardiac muscle (Fragment)	114	Homo sapiens (Human)	48-73 TEETRAEEDEEEEEAKEAEDGPMEESKPKPRSFMPN
AEEDEEEEEAKEAEDGPMEESKPKPR	E7EPN8	E7EPN8_HUMAN	Troponin T, cardiac muscle (Fragment)	180	Homo sapiens (Human)	53-78 TEETRAEEDEEEEEAKEAEDGPMEESKPKPRSFMPN
AEEDEEEEEAKEAEDGPMEESKPKPR	E7EPW4	E7EPW4_HUMAN	Troponin T, cardiac muscle (Fragment)	271	Homo sapiens (Human)	38-63 TEETRAEEDEEEEEAKEAEDGPMEESKPKPRSFMPN
AEEDEEEEEAKEAEDGPMEESKPKPR	F8W748	F8W748_HUMAN	Troponin T, cardiac muscle	293	Homo sapiens (Human)	48-73 TEETRAEEDEEEEEAKEAEDGPMEESKPKPRSFMPN
AEEDEEEEEAKEAEDGPMEESKPKPR	F8W9V2	F8W9V2_HUMAN	Troponin T, cardiac muscle	283	Homo sapiens (Human)	38-63 TEETRAEEDEEEEEAKEAEDGPMEESKPKPRSFMPN
AEEDEEEEEAKEAEDGPMEESKPKPR	F8WAF6	F8WAF6_HUMAN	Troponin T, cardiac muscle	297	Homo sapiens (Human)	55-80 TEETRAEEDEEEEEAKEAEDGPMEESKPKPRSFMPN
AEEDEEEEEAKEAEDGPMEESKPKPR	G3RA99	G3RA99_GORGO	Uncharacterized protein	296	Gorilla gorilla gorilla (Lowland gorilla)	54-79 TEETRAEEDEEEEEAKEAEDGPMEESKPKPRSFMPN
AEEDEEEEEAKEAEDGPMEESKPKPR	J3KQN2	J3KQN2_HUMAN	Troponin T, cardiac muscle	291	Homo sapiens (Human)	45-70 TEETRAEEDEEEEEAKEAEDGPMEESKPKPRSFMPN
AEEDEEEEEAKEAEDGPMEESKPKPR	K7CTI2	K7CTI2_PANTR	Troponin T type 2 (Cardiac)	285	Pan troglodytes (Chimpanzee)	43-68 IEETRAEEDEEEEEAKEAEDGPMEESKPKPRSFMPN
AEEDEEEEEAKEAEDGPMEESKPKPR	K7D7K5	K7D7K5_PANTR	Troponin T type 2 (Cardiac)	298	Pan troglodytes (Chimpanzee)	53-78 IEETRAEEDEEEEEAKEAEDGPMEESKPKPRSFMPN
AEEDEEEEEAKEAEDGPMEESKPKPR	K7DLH1	K7DLH1_PANTR	Troponin T type 2 (Cardiac)	295	Pan troglodytes (Chimpanzee)	53-78 IEETRAEEDEEEEEAKEAEDGPMEESKPKPRSFMPN
AEEDEEEEEAKEAEDGPMEESKPKPR	P45379-10	TNNT2_HUMAN	Troponin T, cardiac muscle	295	Homo sapiens (Human)	53-78 TEETRAEEDEEEEEAKEAEDGPMEESKPKPRSFMPN
AEEDEEEEEAKEAEDGPMEESKPKPR	P45379-11	TNNT2_HUMAN	Troponin T, cardiac muscle	285	Homo sapiens (Human)	43-68 TEETRAEEDEEEEEAKEAEDGPMEESKPKPRSFMPN
AEEDEEEEEAKEAEDGPMEESKPKPR	P45379-2	TNNT2_HUMAN	Troponin T, cardiac muscle	297	Homo sapiens (Human)	52-77 TEETRAEEDEEEEEAKEAEDGPMEESKPKPRSFMPN
AEEDEEEEEAKEAEDGPMEESKPKPR	P45379-5	TNNT2_HUMAN	Troponin T, cardiac muscle	297	Homo sapiens (Human)	53-78 TEETRAEEDEEEEEAKEAEDGPMEESKPKPRSFMPN
AEEDEEEEEAKEAEDGPMEESKPKPR	P45379-6	TNNT2_HUMAN	Troponin T, cardiac muscle	288	Homo sapiens (Human)	43-68 TEETRAEEDEEEEEAKEAEDGPMEESKPKPRSFMPN
AEEDEEEEEAKEAEDGPMEESKPKPR	P45379-7	TNNT2_HUMAN	Troponin T, cardiac muscle	283	Homo sapiens (Human)	38-63 TEETRAEEDEEEEEAKEAEDGPMEESKPKPRSFMPN
AEEDEEEEEAKEAEDGPMEESKPKPR	P45379-8	TNNT2_HUMAN	Troponin T, cardiac muscle	293	Homo sapiens (Human)	48-73 TEETRAEEDEEEEEAKEAEDGPMEESKPKPRSFMPN
AEEDEEEEEAKEAEDGPMEESKPKPR	P45379-9	TNNT2_HUMAN	Troponin T, cardiac muscle	259	Homo sapiens (Human)	53-78 TEETRAEEDEEEEEAKEAEDGPMEESKPKPRSFMPN
AEEDEEEEEAKEAEDGPMEESKPKPR	Q15607	Q15607_HUMAN	Cardiac troponin T (Fragment)	250	Homo sapiens (Human)	38-63 TEETRAEEDEEEEEAKEAEDGPMEESKPKPRSFMPN

## Sheet: EAEDGPMEESKPKPR
Query sequence	Protein AC	Protein ID	Protein Name	Length	Organism	Match range	Protein Links to Proteomic DBs	Immune Epitope DB
EAEDGPMEESKPKPR	C9JM61	C9JM61_HUMAN	Troponin T, cardiac muscle (Fragment)	97	Homo sapiens (Human)	53-67 EEEAKEAEDGPMEESKPKPRSFMPN	NIST, PRIDE
EAEDGPMEESKPKPR	P45379	TNNT2_HUMAN	Troponin T, cardiac muscle	298	Homo sapiens (Human)	64-78 EEEAKEAEDGPMEESKPKPRSFMPN	NIST, PRIDE
EAEDGPMEESKPKPR	C9JDF8	C9JDF8_HUMAN	Troponin T, cardiac muscle (Fragment)	114	Homo sapiens (Human)	59-73 EEEAKEAEDGPMEESKPKPRSFMPN
EAEDGPMEESKPKPR	E7EPN8	E7EPN8_HUMAN	Troponin T, cardiac muscle (Fragment)	180	Homo sapiens (Human)	64-78 EEEAKEAEDGPMEESKPKPRSFMPN
EAEDGPMEESKPKPR	E7EPW4	E7EPW4_HUMAN	Troponin T, cardiac muscle (Fragment)	271	Homo sapiens (Human)	49-63 EEEAKEAEDGPMEESKPKPRSFMPN
EAEDGPMEESKPKPR	F6ZDK2	F6ZDK2_MACMU	Uncharacterized protein	294	Macaca mulatta (Rhesus macaque)	63-77 EEEAKEAEDGPMEESKPKPRSFMPN
EAEDGPMEESKPKPR	F6ZDK9	F6ZDK9_MACMU	Uncharacterized protein	297	Macaca mulatta (Rhesus macaque)	63-77 EEEAKEAEDGPMEESKPKPRSFMPN
EAEDGPMEESKPKPR	F6ZDL9	F6ZDL9_MACMU	Uncharacterized protein	283	Macaca mulatta (Rhesus macaque)	49-63 EEEAKEAEDGPMEESKPKPRSFMPN
EAEDGPMEESKPKPR	F6ZDM7	F6ZDM7_MACMU	Uncharacterized protein	258	Macaca mulatta (Rhesus macaque)	63-77 EEEAKEAEDGPMEESKPKPRSFMPN
EAEDGPMEESKPKPR	F7FUE3	F7FUE3_MACMU	Uncharacterized protein	175	Macaca mulatta (Rhesus macaque)	50-64 EEEAKEAEDGPMEESKPKPRSFMPN
EAEDGPMEESKPKPR	F8W748	F8W748_HUMAN	Troponin T, cardiac muscle	293	Homo sapiens (Human)	59-73 EEEAKEAEDGPMEESKPKPRSFMPN
EAEDGPMEESKPKPR	F8W9V2	F8W9V2_HUMAN	Troponin T, cardiac muscle	283	Homo sapiens (Human)	49-63 EEEAKEAEDGPMEESKPKPRSFMPN
EAEDGPMEESKPKPR	F8WAF6	F8WAF6_HUMAN	Troponin T, cardiac muscle	297	Homo sapiens (Human)	66-80 EEEAKEAEDGPMEESKPKPRSFMPN
EAEDGPMEESKPKPR	G1S8X4	G1S8X4_NOMLE	Uncharacterized protein	295	Nomascus leucogenys (Northern white-cheeked gibbon) (Hylobates leucogenys)	64-78 EEEVKEAEDGPMEESKPKPRSFMPN
EAEDGPMEESKPKPR	G3RA99	G3RA99_GORGO	Uncharacterized protein	296	Gorilla gorilla gorilla (Lowland gorilla)	65-79 EEEAKEAEDGPMEESKPKPRSFMPN
EAEDGPMEESKPKPR	G7N9X2	G7N9X2_MACMU	Putative uncharacterized protein	297	Macaca mulatta (Rhesus macaque)	63-77 EEEAKEAEDGPMEESKPKPRSFMPN
EAEDGPMEESKPKPR	G7NWF7	G7NWF7_MACFA	Putative uncharacterized protein	297	Macaca fascicularis (Crab-eating macaque) (Cynomolgus monkey)	63-77 EEEAKEAEDGPMEESKPKPRSFMPN
EAEDGPMEESKPKPR	H2N479	H2N479_PONAB	Uncharacterized protein	295	Pongo abelii (Sumatran orangutan) (Pongo pygmaeus abelii)	64-78 EEEEKEAEDGPMEESKPKPRSFMPN
EAEDGPMEESKPKPR	H8WGD3	H8WGD3_PIG	Cardiac troponin T isoform 1	297	Sus scrofa domesticus (domestic pig)	64-78 EEDGREAEDGPMEESKPKPRLFMPN
EAEDGPMEESKPKPR	H8WGD4	H8WGD4_PIG	Cardiac troponin T isoform 1a	296	Sus scrofa domesticus (domestic pig)	63-77 EEDGREAEDGPMEESKPKPRLFMPN
EAEDGPMEESKPKPR	H8WGD5	H8WGD5_PIG	Cardiac troponin T isoform 2	292	Sus scrofa domesticus (domestic pig)	59-73 EEDGREAEDGPMEESKPKPRLFMPN
EAEDGPMEESKPKPR	H8WGD6	H8WGD6_PIG	Cardiac troponin T isoform 3	287	Sus scrofa domesticus (domestic pig)	54-68 EEDGREAEDGPMEESKPKPRLFMPN
EAEDGPMEESKPKPR	H8WGD7	H8WGD7_PIG	Cardiac troponin T isoform 4	282	Sus scrofa domesticus (domestic pig)	49-63 EEDGREAEDGPMEESKPKPRLFMPN
EAEDGPMEESKPKPR	I3LS66	I3LS66_PIG	Uncharacterized protein	295	Sus scrofa (Pig)	64-78 EEDGREAEDGPMEESKPKPRLFMPN
EAEDGPMEESKPKPR	J3KQN2	J3KQN2_HUMAN	Troponin T, cardiac muscle	291	Homo sapiens (Human)	56-70 EEEAKEAEDGPMEESKPKPRSFMPN
EAEDGPMEESKPKPR	K7CTI2	K7CTI2_PANTR	Troponin T type 2 (Cardiac)	285	Pan troglodytes (Chimpanzee)	54-68 EEEAKEAEDGPMEESKPKPRSFMPN
EAEDGPMEESKPKPR	K7D7K5	K7D7K5_PANTR	Troponin T type 2 (Cardiac)	298	Pan troglodytes (Chimpanzee)	64-78 EEEAKEAEDGPMEESKPKPRSFMPN
EAEDGPMEESKPKPR	K7DLH1	K7DLH1_PANTR	Troponin T type 2 (Cardiac)	295	Pan troglodytes (Chimpanzee)	64-78 EEEAKEAEDGPMEESKPKPRSFMPN
EAEDGPMEESKPKPR	P45379-10	TNNT2_HUMAN	Troponin T, cardiac muscle	295	Homo sapiens (Human)	64-78 EEEAKEAEDGPMEESKPKPRSFMPN
EAEDGPMEESKPKPR	P45379-11	TNNT2_HUMAN	Troponin T, cardiac muscle	285	Homo sapiens (Human)	54-68 EEEAKEAEDGPMEESKPKPRSFMPN
EAEDGPMEESKPKPR	P45379-12	TNNT2_HUMAN	Troponin T, cardiac muscle	255	Homo sapiens (Human)	63-77 EEEAKEAEDGPMEESKPKPRSFMPN
EAEDGPMEESKPKPR	P45379-2	TNNT2_HUMAN	Troponin T, cardiac muscle	297	Homo sapiens (Human)	63-77 EEEAKEAEDGPMEESKPKPRSFMPN
EAEDGPMEESKPKPR	P45379-3	TNNT2_HUMAN	Troponin T, cardiac muscle	297	Homo sapiens (Human)	63-77 EEEAKEAEDGPMEESKPKPRSFMPN
EAEDGPMEESKPKPR	P45379-4	TNNT2_HUMAN	Troponin T, cardiac muscle	296	Homo sapiens (Human)	62-76 EEEAKEAEDGPMEESKPKPRSFMPN
EAEDGPMEESKPKPR	P45379-5	TNNT2_HUMAN	Troponin T, cardiac muscle	297	Homo sapiens (Human)	64-78 EEEAKEAEDGPMEESKPKPRSFMPN
EAEDGPMEESKPKPR	P45379-6	TNNT2_HUMAN	Troponin T, cardiac muscle	288	Homo sapiens (Human)	54-68 EEEAKEAEDGPMEESKPKPRSFMPN
EAEDGPMEESKPKPR	P45379-7	TNNT2_HUMAN	Troponin T, cardiac muscle	283	Homo sapiens (Human)	49-63 EEEAKEAEDGPMEESKPKPRSFMPN
EAEDGPMEESKPKPR	P45379-8	TNNT2_HUMAN	Troponin T, cardiac muscle	293	Homo sapiens (Human)	59-73 EEEAKEAEDGPMEESKPKPRSFMPN
EAEDGPMEESKPKPR	P45379-9	TNNT2_HUMAN	Troponin T, cardiac muscle	259	Homo sapiens (Human)	64-78 EEEAKEAEDGPMEESKPKPRSFMPN
EAEDGPMEESKPKPR	Q15607	Q15607_HUMAN	Cardiac troponin T (Fragment)	250	Homo sapiens (Human)	49-63 EEEAKEAEDGPMEESKPKPRSFMPN
EAEDGPMEESKPKPR	Q15608	Q15608_HUMAN	Troponin T (Fragment)	175	Homo sapiens (Human)	50-64 EEEAKEAEDGPMEESKPKPRSFMPN

## Sheet: SFMPNLVPPK
Query sequence	Protein AC	Protein ID	Protein Name	Length	Organism	Match range	Protein Links to Proteomic DBs	Immune Epitope DB
SFMPNLVPPK	C9JM61	C9JM61_HUMAN	Troponin T, cardiac muscle (Fragment)	97	Homo sapiens (Human)	68-77 KPKPRSFMPNLVPPKIPDGE	NIST, PRIDE
SFMPNLVPPK	P45379	TNNT2_HUMAN	Troponin T, cardiac muscle	298	Homo sapiens (Human)	79-88 KPKPRSFMPNLVPPKIPDGE	NIST, PRIDE
SFMPNLVPPK	A0A024R953	A0A024R953_HUMAN	Troponin T type 2 (Cardiac), isoform CRA_a	229	Homo sapiens (Human)	10-19 KPKPRSFMPNLVPPKIPDGE
SFMPNLVPPK	C9JDF8	C9JDF8_HUMAN	Troponin T, cardiac muscle (Fragment)	114	Homo sapiens (Human)	74-83 KPKPRSFMPNLVPPKIPDGE
SFMPNLVPPK	E7EPN8	E7EPN8_HUMAN	Troponin T, cardiac muscle (Fragment)	180	Homo sapiens (Human)	79-88 KPKPRSFMPNLVPPKIPDGE
SFMPNLVPPK	E7EPW4	E7EPW4_HUMAN	Troponin T, cardiac muscle (Fragment)	271	Homo sapiens (Human)	64-73 KPKPRSFMPNLVPPKIPDGE
SFMPNLVPPK	F6ZDK2	F6ZDK2_MACMU	Uncharacterized protein	294	Macaca mulatta (Rhesus macaque)	78-87 KPKPRSFMPNLVPPKIPDGE
SFMPNLVPPK	F6ZDK9	F6ZDK9_MACMU	Uncharacterized protein	297	Macaca mulatta (Rhesus macaque)	78-87 KPKPRSFMPNLVPPKIPDGE
SFMPNLVPPK	F6ZDL9	F6ZDL9_MACMU	Uncharacterized protein	283	Macaca mulatta (Rhesus macaque)	64-73 KPKPRSFMPNLVPPKIPDGE
SFMPNLVPPK	F6ZDM7	F6ZDM7_MACMU	Uncharacterized protein	258	Macaca mulatta (Rhesus macaque)	78-87 KPKPRSFMPNLVPPKIPDGE
SFMPNLVPPK	F7C9B8	F7C9B8_CALJA	Uncharacterized protein	256	Callithrix jacchus (White-tufted-ear marmoset)	79-88 KPKPRSFMPNLVPPKIPDGE
SFMPNLVPPK	F7CP81	F7CP81_CALJA	Uncharacterized protein	283	Callithrix jacchus (White-tufted-ear marmoset)	65-74 KPKPRSFMPNLVPPKIPDGE
SFMPNLVPPK	F7CPB9	F7CPB9_CALJA	Uncharacterized protein	286	Callithrix jacchus (White-tufted-ear marmoset)	70-79 KPKPRSFMPNLVPPKIPDGE
SFMPNLVPPK	F7FUE3	F7FUE3_MACMU	Uncharacterized protein	175	Macaca mulatta (Rhesus macaque)	65-74 KPKPRSFMPNLVPPKIPDGE
SFMPNLVPPK	F7H745	F7H745_CALJA	Uncharacterized protein	296	Callithrix jacchus (White-tufted-ear marmoset)	80-89 KPKPRSFMPNLVPPKIPDGE
SFMPNLVPPK	F7HC37	F7HC37_CALJA	Uncharacterized protein	298	Callithrix jacchus (White-tufted-ear marmoset)	79-88 KPKPRSFMPNLVPPKIPDGE
SFMPNLVPPK	F7HC43	F7HC43_CALJA	Uncharacterized protein	298	Callithrix jacchus (White-tufted-ear marmoset)	79-88 KPKPRSFMPNLVPPKIPDGE
SFMPNLVPPK	F8W748	F8W748_HUMAN	Troponin T, cardiac muscle	293	Homo sapiens (Human)	74-83 KPKPRSFMPNLVPPKIPDGE
SFMPNLVPPK	F8W9V2	F8W9V2_HUMAN	Troponin T, cardiac muscle	283	Homo sapiens (Human)	64-73 KPKPRSFMPNLVPPKIPDGE
SFMPNLVPPK	F8WAF6	F8WAF6_HUMAN	Troponin T, cardiac muscle	297	Homo sapiens (Human)	81-90 KPKPRSFMPNLVPPKIPDGE
SFMPNLVPPK	G1S8X4	G1S8X4_NOMLE	Uncharacterized protein	295	Nomascus leucogenys (Northern white-cheeked gibbon) (Hylobates leucogenys)	79-88 KPKPRSFMPNLVPPKIPDGE
SFMPNLVPPK	G3RA99	G3RA99_GORGO	Uncharacterized protein	296	Gorilla gorilla gorilla (Lowland gorilla)	80-89 KPKPRSFMPNLVPPKIPDGE
SFMPNLVPPK	G7N9X2	G7N9X2_MACMU	Putative uncharacterized protein	297	Macaca mulatta (Rhesus macaque)	78-87 KPKPRSFMPNLVPPKIPDGE
SFMPNLVPPK	G7NWF7	G7NWF7_MACFA	Putative uncharacterized protein	297	Macaca fascicularis (Crab-eating macaque) (Cynomolgus monkey)	78-87 KPKPRSFMPNLVPPKIPDGE
SFMPNLVPPK	H2N479	H2N479_PONAB	Uncharacterized protein	295	Pongo abelii (Sumatran orangutan) (Pongo pygmaeus abelii)	79-88 KPKPRSFMPNLVPPKIPDGE
SFMPNLVPPK	J3KQN2	J3KQN2_HUMAN	Troponin T, cardiac muscle	291	Homo sapiens (Human)	71-80 KPKPRSFMPNLVPPKIPDGE
SFMPNLVPPK	K7CTI2	K7CTI2_PANTR	Troponin T type 2 (Cardiac)	285	Pan troglodytes (Chimpanzee)	69-78 KPKPRSFMPNLVPPKIPDGE
SFMPNLVPPK	K7D7K5	K7D7K5_PANTR	Troponin T type 2 (Cardiac)	298	Pan troglodytes (Chimpanzee)	79-88 KPKPRSFMPNLVPPKIPDGE
SFMPNLVPPK	K7DLH1	K7DLH1_PANTR	Troponin T type 2 (Cardiac)	295	Pan troglodytes (Chimpanzee)	79-88 KPKPRSFMPNLVPPKIPDGE
SFMPNLVPPK	P45379-10	TNNT2_HUMAN	Troponin T, cardiac muscle	295	Homo sapiens (Human)	79-88 KPKPRSFMPNLVPPKIPDGE
SFMPNLVPPK	P45379-11	TNNT2_HUMAN	Troponin T, cardiac muscle	285	Homo sapiens (Human)	69-78 KPKPRSFMPNLVPPKIPDGE
SFMPNLVPPK	P45379-12	TNNT2_HUMAN	Troponin T, cardiac muscle	255	Homo sapiens (Human)	78-87 KPKPRSFMPNLVPPKIPDGE
SFMPNLVPPK	P45379-2	TNNT2_HUMAN	Troponin T, cardiac muscle	297	Homo sapiens (Human)	78-87 KPKPRSFMPNLVPPKIPDGE
SFMPNLVPPK	P45379-3	TNNT2_HUMAN	Troponin T, cardiac muscle	297	Homo sapiens (Human)	78-87 KPKPRSFMPNLVPPKIPDGE
SFMPNLVPPK	P45379-4	TNNT2_HUMAN	Troponin T, cardiac muscle	296	Homo sapiens (Human)	77-86 KPKPRSFMPNLVPPKIPDGE
SFMPNLVPPK	P45379-5	TNNT2_HUMAN	Troponin T, cardiac muscle	297	Homo sapiens (Human)	79-88 KPKPRSFMPNLVPPKIPDGE
SFMPNLVPPK	P45379-6	TNNT2_HUMAN	Troponin T, cardiac muscle	288	Homo sapiens (Human)	69-78 KPKPRSFMPNLVPPKIPDGE
SFMPNLVPPK	P45379-7	TNNT2_HUMAN	Troponin T, cardiac muscle	283	Homo sapiens (Human)	64-73 KPKPRSFMPNLVPPKIPDGE
SFMPNLVPPK	P45379-8	TNNT2_HUMAN	Troponin T, cardiac muscle	293	Homo sapiens (Human)	74-83 KPKPRSFMPNLVPPKIPDGE
SFMPNLVPPK	P45379-9	TNNT2_HUMAN	Troponin T, cardiac muscle	259	Homo sapiens (Human)	79-88 KPKPRSFMPNLVPPKIPDGE
SFMPNLVPPK	Q15607	Q15607_HUMAN	Cardiac troponin T (Fragment)	250	Homo sapiens (Human)	64-73 KPKPRSFMPNLVPPKIPDGE
SFMPNLVPPK	Q15608	Q15608_HUMAN	Troponin T (Fragment)	175	Homo sapiens (Human)	65-74 KPKPRSFMPNLVPPKIPDGE
SFMPNLVPPK	Q7Z554	Q7Z554_HUMAN	Troponin T cardiac isoform	226	Homo sapiens (Human)	10-19 KPKPRSFMPNLVPPKIPDGE

## Sheet: VDFDDIHR
Query sequence	Protein AC	Protein ID	Protein Name	Length	Organism	Match range	Protein Links to Proteomic DBs	Immune Epitope DB
VDFDDIHR	A8K5N7	A8K5N7_HUMAN	cDNA FLJ75373, highly similar to Homo sapiens troponin T type 1 (skeletal, slow), mRNA	262	Homo sapiens (Human)	61-68 PEGERVDFDDIHRKRMEK	PRIDE
VDFDDIHR	A9YUA5	A9YUA5_RAT	Cardiac troponin T2	289	Rattus norvegicus (Rat)	87-94 PDGERVDFDDIHRKRMEK	PRIDE
VDFDDIHR	C9JM61	C9JM61_HUMAN	Troponin T, cardiac muscle (Fragment)	97	Homo sapiens (Human)	84-91 PDGERVDFDDIHRKRMEK	NIST, PRIDE
VDFDDIHR	O88346	TNNT1_MOUSE	Troponin T, slow skeletal muscle	262	Mus musculus (Mouse)	61-68 PEGERVDFDDIHRKRMEK	NIST, PRIDE
VDFDDIHR	P13789	TNNT2_BOVIN	Troponin T, cardiac muscle	285	Bos taurus (Bovine)	83-90 PDGERVDFDDIHRKRMEK	PRIDE
VDFDDIHR	P13805	TNNT1_HUMAN	Troponin T, slow skeletal muscle	278	Homo sapiens (Human)	61-68 PEGERVDFDDIHRKRMEK	NIST, PRIDE
VDFDDIHR	P45379	TNNT2_HUMAN	Troponin T, cardiac muscle	298	Homo sapiens (Human)	95-102 PDGERVDFDDIHRKRMEK	NIST, PRIDE
VDFDDIHR	P50752	TNNT2_MOUSE	Troponin T, cardiac muscle	301	Mus musculus (Mouse)	98-105 PDGERVDFDDIHRKRVEK	NIST, PRIDE
VDFDDIHR	P50753	TNNT2_RAT	Troponin T, cardiac muscle	299	Rattus norvegicus (Rat)	97-104 PDGERVDFDDIHRKRMEK	PRIDE
VDFDDIHR	Q54AB6	Q54AB6_MOUSE	Cardiac troponin T	301	Mus musculus (Mouse)	98-105 PDGERVDFDDIHRKRVEK	PRIDE
VDFDDIHR	Q7TNB2	TNNT1_RAT	Troponin T, slow skeletal muscle	261	Rattus norvegicus (Rat)	60-67 PEGERVDFDDIHRKRMEK	PRIDE
VDFDDIHR	Q804V7	Q804V7_DANRE	Cardiac troponin T	264	Danio rerio (Zebrafish) (Brachydanio rerio)	69-76 PDGERVDFDDIHRKRMEK	PRIDE
VDFDDIHR	Q8MKH6	TNNT1_BOVIN	Troponin T, slow skeletal muscle	263	Bos taurus (Bovine)	62-69 PEGERVDFDDIHRKRMEK	PRIDE
VDFDDIHR	Q98916	Q98916_CHICK	Slow muscle troponin T	265	Gallus gallus (Chicken)	65-72 PEGERVDFDDIHRKRMEK	PRIDE
VDFDDIHR	A0A024R4S3	A0A024R4S3_HUMAN	Troponin T type 1 (Skeletal, slow), isoform CRA_b	243	Homo sapiens (Human)	42-49 PEGERVDFDDIHRKRMEK
VDFDDIHR	A0A024R953	A0A024R953_HUMAN	Troponin T type 2 (Cardiac), isoform CRA_a	229	Homo sapiens (Human)	26-33 PDGERVDFDDIHRKRMEK
VDFDDIHR	A0A060VXI6	A0A060VXI6_ONCMY	Oncorhynchus mykiss genomic scaffold, scaffold_63	240	Oncorhynchus mykiss (Rainbow trout) (Salmo gairdneri)	51-58 PDGEKVDFDDIHRKRMEK
VDFDDIHR	A0A060WXM0	A0A060WXM0_ONCMY	Oncorhynchus mykiss genomic scaffold, scaffold_531	218	Oncorhynchus mykiss (Rainbow trout) (Salmo gairdneri)	16-23 PEGDRVDFDDIHRKRMEK
VDFDDIHR	A0A060Z1E6	A0A060Z1E6_ONCMY	Oncorhynchus mykiss genomic scaffold, scaffold_29570 (Fragment)	226	Oncorhynchus mykiss (Rainbow trout) (Salmo gairdneri)	56-63 PDGEKVDFDDIHRKRQDK
VDFDDIHR	A6XFC5	A6XFC5_HIPHI	Skeletal muscle slow troponin T 2	246	Hippoglossus hippoglossus (Atlantic halibut) (Pleuronectes hippoglossus)	46-53 PDGDKVDFDDIHRKRQDK
VDFDDIHR	A7YY27	A7YY27_BOVIN	TNNT2 protein	189	Bos taurus (Bovine)	82-89 PDGERVDFDDIHRKRMEK
VDFDDIHR	A8E586	A8E586_DANRE	Troponin T2, cardiac	282	Danio rerio (Zebrafish) (Brachydanio rerio)	87-94 PDGERVDFDDIHRKRMEK
VDFDDIHR	A8WGB3	A8WGB3_DANRE	LOC556703 protein	249	Danio rerio (Zebrafish) (Brachydanio rerio)	47-54 PEGDKVDFDDIHRKRQEK
VDFDDIHR	B1WBB0	B1WBB0_XENLA	Uncharacterized protein	241	Xenopus laevis (African clawed frog)	55-62 PDGEKVDFDDIHRKRMEK
VDFDDIHR	B1WBR4	B1WBR4_RAT	Tnnt2 protein	297	Rattus norvegicus (Rat)	97-104 PDGERVDFDDIHRKRMEK
VDFDDIHR	B3DG30	B3DG30_DANRE	Similar to slow troponin T 1	268	Danio rerio (Zebrafish) (Brachydanio rerio)	67-74 PEGERVDFDDIHRKRMEK
VDFDDIHR	B5DFX0	B5DFX0_SALSA	Slow troponin T family-like	279	Salmo salar (Atlantic salmon)	79-86 EGDGKVDFDDLHRKRQEK
VDFDDIHR	B7ZNV4	B7ZNV4_MOUSE	Tnnt1 protein	250	Mus musculus (Mouse)	49-56 PEGERVDFDDIHRKRMEK
VDFDDIHR	B9ELN0	B9ELN0_SALSA	Troponin T, slow skeletal muscle	172	Salmo salar (Atlantic salmon)	51-58 PDGEKVDFDDIHRKRMEK
VDFDDIHR	B9EM23	B9EM23_SALSA	Troponin T, slow skeletal muscle	261	Salmo salar (Atlantic salmon)	68-75 PEGDRVDFDDIHRKRMEK
VDFDDIHR	B9EP60	B9EP60_SALSA	Troponin T, cardiac muscle	272	Salmo salar (Atlantic salmon)	73-80 EGDGKVDFDDLHRKRQEK
VDFDDIHR	B9EP69	B9EP69_SALSA	Troponin T, slow skeletal muscle	180	Salmo salar (Atlantic salmon)	57-64 PDGEKVDFDDIHRKRMEK
VDFDDIHR	B9EPE5	B9EPE5_SALSA	Troponin T, slow skeletal muscle	270	Salmo salar (Atlantic salmon)	68-75 PEGDRVDFDDIHRKRMEK
VDFDDIHR	C9JDF8	C9JDF8_HUMAN	Troponin T, cardiac muscle (Fragment)	114	Homo sapiens (Human)	90-97 PDGERVDFDDIHRKRMEK
VDFDDIHR	D2GZN6	D2GZN6_AILME	Putative uncharacterized protein (Fragment)	194	Ailuropoda melanoleuca (Giant panda)	18-25 PDGERVDFDDIHRKRMEK
VDFDDIHR	E7EPN8	E7EPN8_HUMAN	Troponin T, cardiac muscle (Fragment)	180	Homo sapiens (Human)	95-102 PDGERVDFDDIHRKRMEK
VDFDDIHR	E7EPW4	E7EPW4_HUMAN	Troponin T, cardiac muscle (Fragment)	271	Homo sapiens (Human)	80-87 PDGERVDFDDIHRKRMEK
VDFDDIHR	E7EYC9	E7EYC9_DANRE	Uncharacterized protein	261	Danio rerio (Zebrafish) (Brachydanio rerio)	66-73 PDGERVDFDDIHRKRMEK
VDFDDIHR	E9PVN9	E9PVN9_MOUSE	Troponin T, slow skeletal muscle (Fragment)	118	Mus musculus (Mouse)	68-75 PEGERVDFDDIHRKRMEK
VDFDDIHR	E9PZB4	E9PZB4_MOUSE	Troponin T, slow skeletal muscle (Fragment)	168	Mus musculus (Mouse)	60-67 PEGERVDFDDIHRKRMEK
VDFDDIHR	E9Q0G9	E9Q0G9_MOUSE	Troponin T, slow skeletal muscle (Fragment)	191	Mus musculus (Mouse)	61-68 PEGERVDFDDIHRKRMEK
VDFDDIHR	E9Q688	E9Q688_MOUSE	Troponin T, slow skeletal muscle	249	Mus musculus (Mouse)	48-55 PEGERVDFDDIHRKRMEK
VDFDDIHR	E9QA86	E9QA86_MOUSE	Troponin T, slow skeletal muscle (Fragment)	207	Mus musculus (Mouse)	50-57 PEGERVDFDDIHRKRMEK
VDFDDIHR	F1LMI8	F1LMI8_RAT	Troponin T, cardiac muscle	289	Rattus norvegicus (Rat)	87-94 PDGERVDFDDIHRKRMEK
VDFDDIHR	F1LQ95	F1LQ95_RAT	Troponin T, cardiac muscle	299	Rattus norvegicus (Rat)	97-104 PDGERVDFDDIHRKRMEK
VDFDDIHR	F1PLD1	F1PLD1_CANFA	Uncharacterized protein	274	Canis familiaris (Dog) (Canis lupus familiaris)	72-79 PDGERVDFDDIHRKRMEK
VDFDDIHR	F1PMY4	F1PMY4_CANFA	Uncharacterized protein	290	Canis familiaris (Dog) (Canis lupus familiaris)	92-99 PEGERVDFDDIHRKRMEK
VDFDDIHR	F1R0K6	F1R0K6_DANRE	Uncharacterized protein	264	Danio rerio (Zebrafish) (Brachydanio rerio)	69-76 PDGERVDFDDIHRKRMEK
VDFDDIHR	F1R0L0	F1R0L0_DANRE	Uncharacterized protein	250	Danio rerio (Zebrafish) (Brachydanio rerio)	48-55 PEGDKVDFDDIHRKRQEK
VDFDDIHR	F1R7T4	F1R7T4_DANRE	Uncharacterized protein	282	Danio rerio (Zebrafish) (Brachydanio rerio)	87-94 PDGERVDFDDIHRKRMEK
VDFDDIHR	F1R9Y0	F1R9Y0_DANRE	Uncharacterized protein (Fragment)	248	Danio rerio (Zebrafish) (Brachydanio rerio)	63-70 PDGEKVDFDDIHRKRMEK
VDFDDIHR	F5H1H4	F5H1H4_HUMAN	Troponin T, slow skeletal muscle	251	Homo sapiens (Human)	50-57 PEGERVDFDDIHRKRMEK
VDFDDIHR	F6R9G1	F6R9G1_MONDO	Uncharacterized protein	277	Monodelphis domestica (Gray short-tailed opossum)	77-84 PDGERVDFDDIHRKRMEK
VDFDDIHR	F6T0R6	F6T0R6_XENTR	Uncharacterized protein (Fragment)	227	Xenopus tropicalis (Western clawed frog) (Silurana tropicalis)	26-33 PEGERVDFDDIHRKRMEK
VDFDDIHR	F6YTV3	F6YTV3_HORSE	Uncharacterized protein (Fragment)	238	Equus caballus (Horse)	41-48 PDGERVDFDDIHRKRMEK
VDFDDIHR	F6ZDK2	F6ZDK2_MACMU	Uncharacterized protein	294	Macaca mulatta (Rhesus macaque)	94-101 PDGERVDFDDIHRKRMEK
VDFDDIHR	F6ZDK9	F6ZDK9_MACMU	Uncharacterized protein	297	Macaca mulatta (Rhesus macaque)	94-101 PDGERVDFDDIHRKRMEK
VDFDDIHR	F6ZDL9	F6ZDL9_MACMU	Uncharacterized protein	283	Macaca mulatta (Rhesus macaque)	80-87 PDGERVDFDDIHRKRMEK
VDFDDIHR	F7CP81	F7CP81_CALJA	Uncharacterized protein	283	Callithrix jacchus (White-tufted-ear marmoset)	81-88 PDGERVDFDDIHRKRMEK
VDFDDIHR	F7CPB9	F7CPB9_CALJA	Uncharacterized protein	286	Callithrix jacchus (White-tufted-ear marmoset)	86-93 PDGERVDFDDIHRKRMEK
VDFDDIHR	F7EHG0	F7EHG0_XENTR	Uncharacterized protein	272	Xenopus tropicalis (Western clawed frog) (Silurana tropicalis)	66-73 PDGEKVDFDDIHRKRMEK
VDFDDIHR	F7FIC0	F7FIC0_ORNAN	Uncharacterized protein (Fragment)	227	Ornithorhynchus anatinus (Duckbill platypus)	29-36 PEGERVDFDDIHRKRMEK
VDFDDIHR	F7FIC5	F7FIC5_ORNAN	Uncharacterized protein (Fragment)	225	Ornithorhynchus anatinus (Duckbill platypus)	30-37 PEGERVDFDDIHRKRMEK
VDFDDIHR	F7FUA0	F7FUA0_ORNAN	Uncharacterized protein (Fragment)	171	Ornithorhynchus anatinus (Duckbill platypus)	29-36 PDGERVDFDDIHRKRMEK
VDFDDIHR	F7FUA2	F7FUA2_ORNAN	Uncharacterized protein (Fragment)	173	Ornithorhynchus anatinus (Duckbill platypus)	29-36 PDGERVDFDDIHRKRMEK
VDFDDIHR	F7FUE3	F7FUE3_MACMU	Uncharacterized protein	175	Macaca mulatta (Rhesus macaque)	81-88 PDGERVDFDDIHRKRMEK
VDFDDIHR	F7H745	F7H745_CALJA	Uncharacterized protein	296	Callithrix jacchus (White-tufted-ear marmoset)	96-103 PDGERVDFDDIHRKRMEK
VDFDDIHR	F7HC37	F7HC37_CALJA	Uncharacterized protein	298	Callithrix jacchus (White-tufted-ear marmoset)	95-102 PDGERVDFDDIHRKRMEK
VDFDDIHR	F7HC43	F7HC43_CALJA	Uncharacterized protein	298	Callithrix jacchus (White-tufted-ear marmoset)	95-102 PDGERVDFDDIHRKRMEK
VDFDDIHR	F7HR10	F7HR10_MACMU	Uncharacterized protein	250	Macaca mulatta (Rhesus macaque)	49-56 PEGERVDFDDIHRKRMEK
VDFDDIHR	F7HR11	F7HR11_MACMU	Uncharacterized protein	277	Macaca mulatta (Rhesus macaque)	60-67 PEGERVDFDDIHRKRMEK
VDFDDIHR	F8W403	F8W403_DANRE	Uncharacterized protein	221	Danio rerio (Zebrafish) (Brachydanio rerio)	77-84 PDGERVDFDDIHRKRMEK
VDFDDIHR	F8W5V4	F8W5V4_DANRE	Uncharacterized protein	282	Danio rerio (Zebrafish) (Brachydanio rerio)	87-94 PDGERVDFDDIHRKRMEK
VDFDDIHR	F8W748	F8W748_HUMAN	Troponin T, cardiac muscle	293	Homo sapiens (Human)	90-97 PDGERVDFDDIHRKRMEK
VDFDDIHR	F8W9V2	F8W9V2_HUMAN	Troponin T, cardiac muscle	283	Homo sapiens (Human)	80-87 PDGERVDFDDIHRKRMEK
VDFDDIHR	F8WAF6	F8WAF6_HUMAN	Troponin T, cardiac muscle	297	Homo sapiens (Human)	97-104 PDGERVDFDDIHRKRMEK
VDFDDIHR	G1KC36	G1KC36_ANOCA	Uncharacterized protein	303	Anolis carolinensis (Green anole) (American chameleon)	100-107 PDGERVDFDDIHRKRMEK
VDFDDIHR	G1L9T2	G1L9T2_AILME	Uncharacterized protein	287	Ailuropoda melanoleuca (Giant panda)	86-93 PEGERVDFDDIHRKRMEK
VDFDDIHR	G1M0J7	G1M0J7_AILME	Uncharacterized protein	295	Ailuropoda melanoleuca (Giant panda)	95-102 PDGERVDFDDIHRKRMEK
VDFDDIHR	G1S8X4	G1S8X4_NOMLE	Uncharacterized protein	295	Nomascus leucogenys (Northern white-cheeked gibbon) (Hylobates leucogenys)	95-102 PDGERVDFDDIHRKRMEK
VDFDDIHR	G1TPD7	G1TPD7_RABIT	Troponin T, cardiac muscle	299	Oryctolagus cuniculus (Rabbit)	99-106 PDGERVDFDDIHRKRMEK
VDFDDIHR	G3H3J3	G3H3J3_CRIGR	Troponin T, cardiac muscle	215	Cricetulus griseus (Chinese hamster) (Cricetulus barabensis griseus)	15-22 PDGERVDFDDIHRKRMEK
VDFDDIHR	G3MZI6	G3MZI6_BOVIN	Troponin T, cardiac muscle (Fragment)	193	Bos taurus (Bovine)	18-25 PDGERVDFDDIHRKRMEK
VDFDDIHR	G3N264	G3N264_BOVIN	Troponin T, cardiac muscle (Fragment)	126	Bos taurus (Bovine)	18-25 PDGERVDFDDIHRKRMEK
VDFDDIHR	G3NJL9	G3NJL9_GASAC	Uncharacterized protein	242	Gasterosteus aculeatus (Three-spined stickleback)	40-47 PDGDKVDFDDIHRKRQEK
VDFDDIHR	G3NN44	G3NN44_GASAC	Uncharacterized protein	223	Gasterosteus aculeatus (Three-spined stickleback)	28-35 PDGEKVDFDDIHRKRMEK
VDFDDIHR	G3NN46	G3NN46_GASAC	Uncharacterized protein (Fragment)	237	Gasterosteus aculeatus (Three-spined stickleback)	40-47 PDGEKVDFDDIHRKRMEK
VDFDDIHR	G3NTV2	G3NTV2_GASAC	Uncharacterized protein	260	Gasterosteus aculeatus (Three-spined stickleback)	59-66 PEGDRVDFDDIHRKRMEK
VDFDDIHR	G3NZ33	G3NZ33_GASAC	Uncharacterized protein (Fragment)	226	Gasterosteus aculeatus (Three-spined stickleback)	25-32 PEGERVDFDDIHRKRMEK
VDFDDIHR	G3P5I8	G3P5I8_GASAC	Uncharacterized protein	289	Gasterosteus aculeatus (Three-spined stickleback)	89-96 PDGEKVDFDDIHRKRMEK
VDFDDIHR	G3Q9A1	G3Q9A1_GASAC	Uncharacterized protein	237	Gasterosteus aculeatus (Three-spined stickleback)	38-45 PDGEKVDFDDLHRRRLEK
VDFDDIHR	G3QTA8	G3QTA8_GORGO	Uncharacterized protein (Fragment)	204	Gorilla gorilla gorilla (Lowland gorilla)	25-32 PEGERVDFDDIHRKRMEK
VDFDDIHR	G3RA99	G3RA99_GORGO	Uncharacterized protein	296	Gorilla gorilla gorilla (Lowland gorilla)	96-103 PDGERVDFDDIHRKRMEK
VDFDDIHR	G3RNW3	G3RNW3_GORGO	Uncharacterized protein (Fragment)	216	Gorilla gorilla gorilla (Lowland gorilla)	16-23 PDGERVDFDDIHRKRMEK
VDFDDIHR	G3SH65	G3SH65_GORGO	Uncharacterized protein (Fragment)	219	Gorilla gorilla gorilla (Lowland gorilla)	21-28 PEGERVDFDDIHRKRMEK
VDFDDIHR	G3SYC8	G3SYC8_LOXAF	Uncharacterized protein	293	Loxodonta africana (African elephant)	89-96 PDGERVDFDDIHRKRMEK
VDFDDIHR	G3TPF5	G3TPF5_LOXAF	Uncharacterized protein (Fragment)	250	Loxodonta africana (African elephant)	49-56 PEGERVDFDDIHRKRMEK
VDFDDIHR	G3VGK7	G3VGK7_SARHA	Uncharacterized protein	301	Sarcophilus harrisii (Tasmanian devil) (Sarcophilus laniarius)	98-105 PDGERVDFDDIHRKRMEK
VDFDDIHR	G3VLN8	G3VLN8_SARHA	Uncharacterized protein	277	Sarcophilus harrisii (Tasmanian devil) (Sarcophilus laniarius)	63-70 PEGERVDFDDIHRKRMEK
VDFDDIHR	G5B3A3	G5B3A3_HETGA	Troponin T, cardiac muscle (Fragment)	277	Heterocephalus glaber (Naked mole rat)	77-84 PDGERVDFDDIHRKRMEK
VDFDDIHR	G5BW08	G5BW08_HETGA	Troponin T, slow skeletal muscle	242	Heterocephalus glaber (Naked mole rat)	41-48 PEGERVDFDDIHRKRMEK
VDFDDIHR	G7N9X2	G7N9X2_MACMU	Putative uncharacterized protein	297	Macaca mulatta (Rhesus macaque)	94-101 PDGERVDFDDIHRKRMEK
VDFDDIHR	G7NNT2	G7NNT2_MACMU	Putative uncharacterized protein	278	Macaca mulatta (Rhesus macaque)	61-68 PEGERVDFDDIHRKRMEK
VDFDDIHR	G7NWF7	G7NWF7_MACFA	Putative uncharacterized protein	297	Macaca fascicularis (Crab-eating macaque) (Cynomolgus monkey)	94-101 PDGERVDFDDIHRKRMEK
VDFDDIHR	G9KUI9	G9KUI9_MUSPF	Troponin T type 2 (Fragment)	283	Mustela putorius furo (European domestic ferret) (Mustela furo)	84-91 PDGERVDFDDIHRKRMEK
VDFDDIHR	H0VT34	H0VT34_CAVPO	Uncharacterized protein	294	Cavia porcellus (Guinea pig)	91-98 PDGERVDFDDIHRKRMEK
VDFDDIHR	H0VWF0	H0VWF0_CAVPO	Uncharacterized protein	277	Cavia porcellus (Guinea pig)	61-68 PEGERVDFDDIHRKRMEK
VDFDDIHR	H0VZ35	H0VZ35_CAVPO	Uncharacterized protein	260	Cavia porcellus (Guinea pig)	57-64 PDGERVDFDDIHRKRMEK
VDFDDIHR	H0VZE5	H0VZE5_CAVPO	Uncharacterized protein	299	Cavia porcellus (Guinea pig)	99-106 PDGERVDFDDIHRKRMEK
VDFDDIHR	H0W2R3	H0W2R3_CAVPO	Uncharacterized protein	298	Cavia porcellus (Guinea pig)	95-102 PDGERVDFDDIHRKRMEK
VDFDDIHR	H0WNF5	H0WNF5_OTOGA	Uncharacterized protein	264	Otolemur garnettii (Small-eared galago) (Garnett's greater bushbaby)	63-70 PEGERVDFDDIHRKRMEK
VDFDDIHR	H0WZC3	H0WZC3_OTOGA	Uncharacterized protein	306	Otolemur garnettii (Small-eared galago) (Garnett's greater bushbaby)	100-107 PDGERVDFDDIHRKRMEK
VDFDDIHR	H2LPE6	H2LPE6_ORYLA	Uncharacterized protein (Fragment)	237	Oryzias latipes (Medaka fish) (Japanese ricefish)	43-50 PDGEIVDFDDIHRKRMEK
VDFDDIHR	H2LR85	H2LR85_ORYLA	Uncharacterized protein (Fragment)	251	Oryzias latipes (Medaka fish) (Japanese ricefish)	50-57 PEGERVDFDDIHRKRMEK
VDFDDIHR	H2M4J9	H2M4J9_ORYLA	Uncharacterized protein (Fragment)	230	Oryzias latipes (Medaka fish) (Japanese ricefish)	51-58 PEGEKVDFDDIHRKRQEK
VDFDDIHR	H2MP59	H2MP59_ORYLA	Uncharacterized protein (Fragment)	247	Oryzias latipes (Medaka fish) (Japanese ricefish)	44-51 PDGEKVDFDDLHRKRLEK
VDFDDIHR	H2MQI1	H2MQI1_ORYLA	Uncharacterized protein (Fragment)	228	Oryzias latipes (Medaka fish) (Japanese ricefish)	27-34 PEGDRVDFDDIHRKRMEK
VDFDDIHR	H2N479	H2N479_PONAB	Uncharacterized protein	295	Pongo abelii (Sumatran orangutan) (Pongo pygmaeus abelii)	95-102 PDGERVDFDDIHRKRMEK
VDFDDIHR	H2P063	H2P063_PONAB	Uncharacterized protein (Fragment)	212	Pongo abelii (Sumatran orangutan) (Pongo pygmaeus abelii)	42-49 PEGERVDFDDIHRKRMEK
VDFDDIHR	H2R230	H2R230_PANTR	Uncharacterized protein (Fragment)	216	Pan troglodytes (Chimpanzee)	16-23 PDGERVDFDDIHRKRMEK
VDFDDIHR	H2R5U4	H2R5U4_PANTR	Uncharacterized protein (Fragment)	167	Pan troglodytes (Chimpanzee)	25-32 PEGERVDFDDIHRKRMEK
VDFDDIHR	H2TZ54	H2TZ54_TAKRU	Uncharacterized protein (Fragment)	267	Takifugu rubripes (Japanese pufferfish) (Fugu rubripes)	71-78 PDGEKVDFDDIHRKRMEK
VDFDDIHR	H2TZ55	H2TZ55_TAKRU	Uncharacterized protein	283	Takifugu rubripes (Japanese pufferfish) (Fugu rubripes)	87-94 PDGEKVDFDDIHRKRMEK
VDFDDIHR	H2TZ56	H2TZ56_TAKRU	Uncharacterized protein	304	Takifugu rubripes (Japanese pufferfish) (Fugu rubripes)	104-111 PDGEKVDFDDIHRKRMEK
VDFDDIHR	H2TZ57	H2TZ57_TAKRU	Uncharacterized protein	300	Takifugu rubripes (Japanese pufferfish) (Fugu rubripes)	99-106 PDGEKVDFDDIHRKRMEK
VDFDDIHR	H2TZ58	H2TZ58_TAKRU	Uncharacterized protein	296	Takifugu rubripes (Japanese pufferfish) (Fugu rubripes)	96-103 PDGEKVDFDDIHRKRMEK
VDFDDIHR	H2TZ59	H2TZ59_TAKRU	Uncharacterized protein	275	Takifugu rubripes (Japanese pufferfish) (Fugu rubripes)	74-81 PDGEKVDFDDIHRKRMEK
VDFDDIHR	H2TZ60	H2TZ60_TAKRU	Uncharacterized protein	261	Takifugu rubripes (Japanese pufferfish) (Fugu rubripes)	58-65 PDGEKVDFDDIHRKRMEK
VDFDDIHR	H2TZ61	H2TZ61_TAKRU	Uncharacterized protein	268	Takifugu rubripes (Japanese pufferfish) (Fugu rubripes)	83-90 PDGEKVDFDDIHRKRMEK
VDFDDIHR	H2TZ62	H2TZ62_TAKRU	Uncharacterized protein	257	Takifugu rubripes (Japanese pufferfish) (Fugu rubripes)	72-79 PDGEKVDFDDIHRKRMEK
VDFDDIHR	H2TZ63	H2TZ63_TAKRU	Uncharacterized protein	260	Takifugu rubripes (Japanese pufferfish) (Fugu rubripes)	87-94 PDGEKVDFDDIHRKRMEK
VDFDDIHR	H2UG40	H2UG40_TAKRU	Uncharacterized protein	287	Takifugu rubripes (Japanese pufferfish) (Fugu rubripes)	86-93 PEGERVDFDDIHRKRMEK
VDFDDIHR	H2UG41	H2UG41_TAKRU	Uncharacterized protein	284	Takifugu rubripes (Japanese pufferfish) (Fugu rubripes)	83-90 PEGERVDFDDIHRKRMEK
VDFDDIHR	H2UG42	H2UG42_TAKRU	Uncharacterized protein	281	Takifugu rubripes (Japanese pufferfish) (Fugu rubripes)	61-68 PEGERVDFDDIHRKRMEK
VDFDDIHR	H2UG43	H2UG43_TAKRU	Uncharacterized protein	265	Takifugu rubripes (Japanese pufferfish) (Fugu rubripes)	64-71 PEGERVDFDDIHRKRMEK
VDFDDIHR	H2V1S8	H2V1S8_TAKRU	Uncharacterized protein (Fragment)	279	Takifugu rubripes (Japanese pufferfish) (Fugu rubripes)	79-86 PDGEKVDFDDIHRKRQEK
VDFDDIHR	H2V1S9	H2V1S9_TAKRU	Uncharacterized protein	292	Takifugu rubripes (Japanese pufferfish) (Fugu rubripes)	92-99 PDGEKVDFDDIHRKRQEK
VDFDDIHR	H2V1T0	H2V1T0_TAKRU	Uncharacterized protein (Fragment)	300	Takifugu rubripes (Japanese pufferfish) (Fugu rubripes)	100-107 PDGEKVDFDDIHRKRQEK
VDFDDIHR	H2V1T1	H2V1T1_TAKRU	Uncharacterized protein (Fragment)	292	Takifugu rubripes (Japanese pufferfish) (Fugu rubripes)	89-96 PDGEKVDFDDIHRKRQEK
VDFDDIHR	H2V1T2	H2V1T2_TAKRU	Uncharacterized protein (Fragment)	291	Takifugu rubripes (Japanese pufferfish) (Fugu rubripes)	91-98 PDGEKVDFDDIHRKRQEK
VDFDDIHR	H2V1T3	H2V1T3_TAKRU	Uncharacterized protein (Fragment)	266	Takifugu rubripes (Japanese pufferfish) (Fugu rubripes)	66-73 PDGEKVDFDDIHRKRQEK
VDFDDIHR	H2V1T4	H2V1T4_TAKRU	Uncharacterized protein	300	Takifugu rubripes (Japanese pufferfish) (Fugu rubripes)	97-104 PDGEKVDFDDIHRKRQEK
VDFDDIHR	H2V1T5	H2V1T5_TAKRU	Uncharacterized protein	278	Takifugu rubripes (Japanese pufferfish) (Fugu rubripes)	80-87 PDGEKVDFDDIHRKRQEK
VDFDDIHR	H3A342	H3A342_LATCH	Uncharacterized protein (Fragment)	253	Latimeria chalumnae (West Indian ocean coelacanth)	51-58 PEGERVDFDDIHRKRMEK
VDFDDIHR	H3ASP9	H3ASP9_LATCH	Uncharacterized protein	286	Latimeria chalumnae (West Indian ocean coelacanth)	84-91 PDGEKVDFDDIHRKRLEK
VDFDDIHR	H3BYR2	H3BYR2_TETNG	Uncharacterized protein	296	Tetraodon nigroviridis (Spotted green pufferfish) (Chelonodon nigroviridis)	97-104 PDGEKVDFDDIHRKRMEK
VDFDDIHR	H3D0P1	H3D0P1_TETNG	Uncharacterized protein (Fragment)	226	Tetraodon nigroviridis (Spotted green pufferfish) (Chelonodon nigroviridis)	25-32 PEGERVDFDDIHRKRMEK
VDFDDIHR	H3D543	H3D543_TETNG	Uncharacterized protein (Fragment)	229	Tetraodon nigroviridis (Spotted green pufferfish) (Chelonodon nigroviridis)	27-34 PDGEKVDFDDLHRKRLEK
VDFDDIHR	H3DC41	H3DC41_TETNG	Uncharacterized protein	293	Tetraodon nigroviridis (Spotted green pufferfish) (Chelonodon nigroviridis)	94-101 PDGEKVDFDDIHRKRMEK
VDFDDIHR	H3DCK1	H3DCK1_TETNG	Uncharacterized protein	239	Tetraodon nigroviridis (Spotted green pufferfish) (Chelonodon nigroviridis)	38-45 PEGERVDFDDIHRKRMEK
VDFDDIHR	H3DEZ0	H3DEZ0_TETNG	Uncharacterized protein	241	Tetraodon nigroviridis (Spotted green pufferfish) (Chelonodon nigroviridis)	40-47 PDGEKVDFDDIHRKRQEK
VDFDDIHR	H8WGD3	H8WGD3_PIG	Cardiac troponin T isoform 1	297	Sus scrofa domesticus (domestic pig)	95-102 PDGERVDFDDIHRKRMEK
VDFDDIHR	H8WGD4	H8WGD4_PIG	Cardiac troponin T isoform 1a	296	Sus scrofa domesticus (domestic pig)	94-101 PDGERVDFDDIHRKRMEK
VDFDDIHR	H8WGD5	H8WGD5_PIG	Cardiac troponin T isoform 2	292	Sus scrofa domesticus (domestic pig)	90-97 PDGERVDFDDIHRKRMEK
VDFDDIHR	H8WGD6	H8WGD6_PIG	Cardiac troponin T isoform 3	287	Sus scrofa domesticus (domestic pig)	85-92 PDGERVDFDDIHRKRMEK
VDFDDIHR	H8WGD7	H8WGD7_PIG	Cardiac troponin T isoform 4	282	Sus scrofa domesticus (domestic pig)	80-87 PDGERVDFDDIHRKRMEK
VDFDDIHR	H9FC02	H9FC02_MACMU	Troponin T, slow skeletal muscle isoform c (Fragment)	220	Macaca mulatta (Rhesus macaque)	19-26 PEGERVDFDDIHRKRMEK
VDFDDIHR	H9GNM6	H9GNM6_ANOCA	Uncharacterized protein	248	Anolis carolinensis (Green anole) (American chameleon)	47-54 PEGERVDFDDIHRKRMEK
VDFDDIHR	H9H6U6	H9H6U6_MONDO	Uncharacterized protein	217	Monodelphis domestica (Gray short-tailed opossum)	99-106 PEGERVDFDDIHRKRMEK
VDFDDIHR	I0FUP8	I0FUP8_MACMU	Troponin T, slow skeletal muscle isoform b	261	Macaca mulatta (Rhesus macaque)	60-67 PEGERVDFDDIHRKRMEK
VDFDDIHR	I3JH55	I3JH55_ORENI	Uncharacterized protein	297	Oreochromis niloticus (Nile tilapia) (Tilapia nilotica)	96-103 PEGERVDFDDIHRKRMEK
VDFDDIHR	I3K309	I3K309_ORENI	Uncharacterized protein	265	Oreochromis niloticus (Nile tilapia) (Tilapia nilotica)	69-76 PDGERVDFDDIHRKRMEK
VDFDDIHR	I3K310	I3K310_ORENI	Uncharacterized protein	292	Oreochromis niloticus (Nile tilapia) (Tilapia nilotica)	94-101 PDGERVDFDDIHRKRMEK
VDFDDIHR	I3KJ19	I3KJ19_ORENI	Uncharacterized protein (Fragment)	245	Oreochromis niloticus (Nile tilapia) (Tilapia nilotica)	46-53 PEGEKVDFDDIHRKRQEK
VDFDDIHR	I3KJ20	I3KJ20_ORENI	Uncharacterized protein (Fragment)	250	Oreochromis niloticus (Nile tilapia) (Tilapia nilotica)	48-55 PEGEKVDFDDIHRKRQEK
VDFDDIHR	I3KVX1	I3KVX1_ORENI	Uncharacterized protein	223	Oreochromis niloticus (Nile tilapia) (Tilapia nilotica)	22-29 PEGERVDFDDIHRKRMEK
VDFDDIHR	I3KVX2	I3KVX2_ORENI	Uncharacterized protein (Fragment)	256	Oreochromis niloticus (Nile tilapia) (Tilapia nilotica)	55-62 PEGERVDFDDIHRKRMEK
VDFDDIHR	I3KY05	I3KY05_ORENI	Uncharacterized protein	263	Oreochromis niloticus (Nile tilapia) (Tilapia nilotica)	60-67 PDGERVDFDDLHRKRLEK
VDFDDIHR	I3LS66	I3LS66_PIG	Uncharacterized protein	295	Sus scrofa (Pig)	95-102 PDGERVDFDDIHRKRMEK
VDFDDIHR	I3MRU9	I3MRU9_SPETR	Uncharacterized protein (Fragment)	244	Spermophilus tridecemlineatus (Thirteen-lined ground squirrel) (Ictidomys tridecemlineatus)	27-34 PEGERVDFDDIHRKRMEK
VDFDDIHR	I3NBB4	I3NBB4_SPETR	Uncharacterized protein	296	Spermophilus tridecemlineatus (Thirteen-lined ground squirrel) (Ictidomys tridecemlineatus)	96-103 PDGERVDFDDIHRKRMEK
VDFDDIHR	J3KQN2	J3KQN2_HUMAN	Troponin T, cardiac muscle	291	Homo sapiens (Human)	87-94 PDGERVDFDDIHRKRMEK
VDFDDIHR	J3QPC8	J3QPC8_MOUSE	Troponin T, slow skeletal muscle	261	Mus musculus (Mouse)	60-67 PEGERVDFDDIHRKRMEK
VDFDDIHR	J3QQ13	J3QQ13_MOUSE	Troponin T, cardiac muscle	302	Mus musculus (Mouse)	102-109 PDGERVDFDDIHRKRVEK
VDFDDIHR	J9NTF9	J9NTF9_CANFA	Uncharacterized protein	281	Canis familiaris (Dog) (Canis lupus familiaris)	79-86 PDGERVDFDDIHRKRMEK
VDFDDIHR	J9NV52	J9NV52_CANFA	Uncharacterized protein	262	Canis familiaris (Dog) (Canis lupus familiaris)	61-68 PEGERVDFDDIHRKRMEK
VDFDDIHR	J9NVS0	J9NVS0_CANFA	Uncharacterized protein	290	Canis familiaris (Dog) (Canis lupus familiaris)	88-95 PDGERVDFDDIHRKRMEK
VDFDDIHR	J9NX82	J9NX82_CANFA	Uncharacterized protein	286	Canis familiaris (Dog) (Canis lupus familiaris)	84-91 PDGERVDFDDIHRKRMEK
VDFDDIHR	J9P6P7	J9P6P7_CANFA	Uncharacterized protein	296	Canis familiaris (Dog) (Canis lupus familiaris)	94-101 PDGERVDFDDIHRKRMEK
VDFDDIHR	J9P7S9	J9P7S9_CANFA	Uncharacterized protein	295	Canis familiaris (Dog) (Canis lupus familiaris)	95-102 PDGERVDFDDIHRKRMEK
VDFDDIHR	K3W4R6	K3W4R6_MOUSE	Troponin T, cardiac muscle	295	Mus musculus (Mouse)	92-99 PDGERVDFDDIHRKRVEK
VDFDDIHR	K3W4R7	K3W4R7_MOUSE	Troponin T, cardiac muscle	301	Mus musculus (Mouse)	98-105 PDGERVDFDDIHRKRVEK
VDFDDIHR	K7CJN6	K7CJN6_PANTR	Troponin T type 1 (Skeletal, slow)	251	Pan troglodytes (Chimpanzee)	50-57 PEGERVDFDDIHRKRMEK
VDFDDIHR	K7CTI2	K7CTI2_PANTR	Troponin T type 2 (Cardiac)	285	Pan troglodytes (Chimpanzee)	85-92 PDGERVDFDDIHRKRMEK
VDFDDIHR	K7D7K5	K7D7K5_PANTR	Troponin T type 2 (Cardiac)	298	Pan troglodytes (Chimpanzee)	95-102 PDGERVDFDDIHRKRMEK
VDFDDIHR	K7DLH1	K7DLH1_PANTR	Troponin T type 2 (Cardiac)	295	Pan troglodytes (Chimpanzee)	95-102 PDGERVDFDDIHRKRMEK
VDFDDIHR	K7DP65	K7DP65_PANTR	Troponin T type 1 (Skeletal, slow)	262	Pan troglodytes (Chimpanzee)	61-68 PEGERVDFDDIHRKRMEK
VDFDDIHR	K7EQL4	K7EQL4_HUMAN	Troponin T, slow skeletal muscle (Fragment)	210	Homo sapiens (Human)	9-16 PEGERVDFDDIHRKRMEK
VDFDDIHR	K7FAT8	K7FAT8_PELSI	Uncharacterized protein (Fragment)	229	Pelodiscus sinensis (Chinese softshell turtle) (Trionyx sinensis)	56-63 PDGERVDFDDIHRKRMEK
VDFDDIHR	K7FIT8	K7FIT8_PELSI	Uncharacterized protein	304	Pelodiscus sinensis (Chinese softshell turtle) (Trionyx sinensis)	101-108 PDGEKVDFDDIHRKRMEK
VDFDDIHR	L5KEG5	L5KEG5_PTEAL	Troponin T, slow skeletal muscle	407	Pteropus alecto (Black flying fox)	206-213 PEGERVDFDDIHRKRMEK
VDFDDIHR	L5L622	L5L622_PTEAL	Ladinin-1	753	Pteropus alecto (Black flying fox)	560-567 PGGERVDFDDIHRKRMEK
VDFDDIHR	L5LCV3	L5LCV3_MYODS	Protein phosphatase 1 regulatory subunit 12C	859	Myotis davidii (David's myotis)	29-36 PEGERVDFDDIHRKRMEK
VDFDDIHR	L8HVG1	L8HVG1_9CETA	Troponin T, cardiac muscle (Fragment)	263	Bos mutus	63-70 PDGERVDFDDIHRKRMEK
VDFDDIHR	L9K5C8	L9K5C8_TUPCH	Ladinin-1	782	Tupaia chinensis (Chinese tree shrew)	582-589 PDGERVDFDDIHRKRMEK
VDFDDIHR	L9KU77	L9KU77_TUPCH	Protein phosphatase 1 regulatory subunit 12C	813	Tupaia chinensis (Chinese tree shrew)	28-35 PEGERVDFDDIHRKRMEK
VDFDDIHR	M0QX01	M0QX01_HUMAN	Troponin T, slow skeletal muscle (Fragment)	144	Homo sapiens (Human)	57-64 PEGERVDFDDIHRKRMEK
VDFDDIHR	M0QZU8	M0QZU8_HUMAN	Troponin T, slow skeletal muscle (Fragment)	203	Homo sapiens (Human)	61-68 PEGERVDFDDIHRKRMEK
VDFDDIHR	M0QZY5	M0QZY5_HUMAN	Troponin T, slow skeletal muscle (Fragment)	151	Homo sapiens (Human)	50-57 PEGERVDFDDIHRKRMEK
VDFDDIHR	M0R799	M0R799_RAT	Troponin T, slow skeletal muscle	250	Rattus norvegicus (Rat)	49-56 PEGERVDFDDIHRKRMEK
VDFDDIHR	M3VXT3	M3VXT3_FELCA	Uncharacterized protein	278	Felis catus (Cat) (Felis silvestris catus)	61-68 PEGERVDFDDIHRKRMEK
VDFDDIHR	M3W2I6	M3W2I6_FELCA	Uncharacterized protein	294	Felis catus (Cat) (Felis silvestris catus)	94-101 PDGERVDFDDIHRKRMEK
VDFDDIHR	M3X0M3	M3X0M3_FELCA	Uncharacterized protein	284	Felis catus (Cat) (Felis silvestris catus)	84-91 PDGERVDFDDIHRKRMEK
VDFDDIHR	M3Y8R6	M3Y8R6_MUSPF	Uncharacterized protein	270	Mustela putorius furo (European domestic ferret) (Mustela furo)	69-76 PEGERVDFDDIHRKRMEK
VDFDDIHR	M3YGS6	M3YGS6_MUSPF	Uncharacterized protein	298	Mustela putorius furo (European domestic ferret) (Mustela furo)	98-105 PDGERVDFDDIHRKRMEK
VDFDDIHR	M4A158	M4A158_XIPMA	Uncharacterized protein	246	Xiphophorus maculatus (Southern platyfish) (Platypoecilus maculatus)	50-57 PDGERVDFDDIHRKRMEK
VDFDDIHR	M4A2B3	M4A2B3_XIPMA	Uncharacterized protein	277	Xiphophorus maculatus (Southern platyfish) (Platypoecilus maculatus)	76-83 PEGERVDFDDIHRKRMEK
VDFDDIHR	M4A3D4	M4A3D4_XIPMA	Uncharacterized protein (Fragment)	248	Xiphophorus maculatus (Southern platyfish) (Platypoecilus maculatus)	50-57 PEGEKVDFDDIHRKRQEK
VDFDDIHR	M4AH15	M4AH15_XIPMA	Uncharacterized protein (Fragment)	226	Xiphophorus maculatus (Southern platyfish) (Platypoecilus maculatus)	25-32 PEGERVDFDDIHRKRMEK
VDFDDIHR	M4AUG4	M4AUG4_XIPMA	Uncharacterized protein	241	Xiphophorus maculatus (Southern platyfish) (Platypoecilus maculatus)	46-53 PDGEKVDFDDIHRKRMEK
VDFDDIHR	M7C8R4	M7C8R4_CHEMY	Troponin T, cardiac muscle isoforms	216	Chelonia mydas (Green sea-turtle) (Chelonia agassizi)	30-37 PDGEKVDFDDIHRKRMEK
VDFDDIHR	O13096	O13096_SALTR	Slow myotomal muscle troponin-T isoform 1S	278	Salmo trutta (Brown trout)	79-86 EGDGKVDFDDLHRKRQEK
VDFDDIHR	O88346-2	TNNT1_MOUSE	Troponin T, slow skeletal muscle	261	Mus musculus (Mouse)	60-67 PEGERVDFDDIHRKRMEK
VDFDDIHR	O88346-3	TNNT1_MOUSE	Troponin T, slow skeletal muscle	250	Mus musculus (Mouse)	49-56 PEGERVDFDDIHRKRMEK
VDFDDIHR	P09741	TNNT2_RABIT	Troponin T, cardiac muscle	301	Oryctolagus cuniculus (Rabbit)	99-106 PDGERVDFDDIHRKRMEK
VDFDDIHR	P09741-2	TNNT2_RABIT	Troponin T, cardiac muscle	295	Oryctolagus cuniculus (Rabbit)	93-100 PDGERVDFDDIHRKRMEK
VDFDDIHR	P09741-3	TNNT2_RABIT	Troponin T, cardiac muscle	291	Oryctolagus cuniculus (Rabbit)	89-96 PDGERVDFDDIHRKRMEK
VDFDDIHR	P09741-4	TNNT2_RABIT	Troponin T, cardiac muscle	285	Oryctolagus cuniculus (Rabbit)	83-90 PDGERVDFDDIHRKRMEK
VDFDDIHR	P13789-2	TNNT2_BOVIN	Troponin T, cardiac muscle	280	Bos taurus (Bovine)	78-85 PDGERVDFDDIHRKRMEK
VDFDDIHR	P13805-2	TNNT1_HUMAN	Troponin T, slow skeletal muscle	251	Homo sapiens (Human)	50-57 PEGERVDFDDIHRKRMEK
VDFDDIHR	P13805-3	TNNT1_HUMAN	Troponin T, slow skeletal muscle	262	Homo sapiens (Human)	61-68 PEGERVDFDDIHRKRMEK
VDFDDIHR	P45379-10	TNNT2_HUMAN	Troponin T, cardiac muscle	295	Homo sapiens (Human)	95-102 PDGERVDFDDIHRKRMEK
VDFDDIHR	P45379-11	TNNT2_HUMAN	Troponin T, cardiac muscle	285	Homo sapiens (Human)	85-92 PDGERVDFDDIHRKRMEK
VDFDDIHR	P45379-2	TNNT2_HUMAN	Troponin T, cardiac muscle	297	Homo sapiens (Human)	94-101 PDGERVDFDDIHRKRMEK
VDFDDIHR	P45379-3	TNNT2_HUMAN	Troponin T, cardiac muscle	297	Homo sapiens (Human)	94-101 PDGERVDFDDIHRKRMEK
VDFDDIHR	P45379-4	TNNT2_HUMAN	Troponin T, cardiac muscle	296	Homo sapiens (Human)	93-100 PDGERVDFDDIHRKRMEK
VDFDDIHR	P45379-5	TNNT2_HUMAN	Troponin T, cardiac muscle	297	Homo sapiens (Human)	95-102 PDGERVDFDDIHRKRMEK
VDFDDIHR	P45379-6	TNNT2_HUMAN	Troponin T, cardiac muscle	288	Homo sapiens (Human)	85-92 PDGERVDFDDIHRKRMEK
VDFDDIHR	P45379-7	TNNT2_HUMAN	Troponin T, cardiac muscle	283	Homo sapiens (Human)	80-87 PDGERVDFDDIHRKRMEK
VDFDDIHR	P45379-8	TNNT2_HUMAN	Troponin T, cardiac muscle	293	Homo sapiens (Human)	90-97 PDGERVDFDDIHRKRMEK
VDFDDIHR	P50751	TNNT2_SHEEP	Troponin T, cardiac muscle	287	Ovis aries (Sheep)	85-92 PDGERVDFDDIHRKRMEK
VDFDDIHR	P50752-2	TNNT2_MOUSE	Troponin T, cardiac muscle	288	Mus musculus (Mouse)	88-95 PDGERVDFDDIHRKRVEK
VDFDDIHR	P50752-3	TNNT2_MOUSE	Troponin T, cardiac muscle	291	Mus musculus (Mouse)	88-95 PDGERVDFDDIHRKRVEK
VDFDDIHR	P50752-4	TNNT2_MOUSE	Troponin T, cardiac muscle	295	Mus musculus (Mouse)	92-99 PDGERVDFDDIHRKRVEK
VDFDDIHR	P50753-2	TNNT2_RAT	Troponin T, cardiac muscle	289	Rattus norvegicus (Rat)	87-94 PDGERVDFDDIHRKRMEK
VDFDDIHR	Q05DL6	Q05DL6_HUMAN	TNNT1 protein (Fragment)	173	Homo sapiens (Human)	76-83 PEGERVDFDDIHRKRMEK	NIST
VDFDDIHR	Q15607	Q15607_HUMAN	Cardiac troponin T (Fragment)	250	Homo sapiens (Human)	80-87 PDGERVDFDDIHRKRMEK
VDFDDIHR	Q15608	Q15608_HUMAN	Troponin T (Fragment)	175	Homo sapiens (Human)	81-88 PDGERVDFDDIHRKRMEK
VDFDDIHR	Q2TN94	Q2TN94_BUFMA	Low molecular weight slow troponin T	256	Bufo marinus (Giant toad) (Cane toad)	55-62 PEGERVDFDDIHRKRMEK
VDFDDIHR	Q2TN95	Q2TN95_BUFMA	High molecular weight slow troponin T	264	Bufo marinus (Giant toad) (Cane toad)	63-70 PEGERVDFDDIHRKRMEK
VDFDDIHR	Q3B8A3	Q3B8A3_XENLA	Uncharacterized protein	272	Xenopus laevis (African clawed frog)	66-73 PDGEKVDFDDIHRKRMEK
VDFDDIHR	Q3KSX2	Q3KSX2_SPAAU	Skeletal troponin T	274	Sparus aurata (Gilthead sea bream)	71-78 PDGEKVDFDDLHRKRVEK
VDFDDIHR	Q3L5C5	Q3L5C5_SPAAU	Slow troponin T 2	240	Sparus aurata (Gilthead sea bream)	40-47 PDGEKVDFDDIHRKRQEK
VDFDDIHR	Q3L5C6	Q3L5C6_SPAAU	Slow troponin T 1	268	Sparus aurata (Gilthead sea bream)	67-74 PEGDRVDFDDIHRKRMEK
VDFDDIHR	Q3TH80	Q3TH80_MOUSE	Putative uncharacterized protein	298	Mus musculus (Mouse)	98-105 PDGERVDFDDIHRKRVEK
VDFDDIHR	Q3TQ90	Q3TQ90_MOUSE	Putative uncharacterized protein (Fragment)	212	Mus musculus (Mouse)	98-105 PDGERVDFDDIHRKRVEK
VDFDDIHR	Q3TVB8	Q3TVB8_MOUSE	Troponin T1, skeletal, slow	261	Mus musculus (Mouse)	60-67 PEGERVDFDDIHRKRMEK
VDFDDIHR	Q4RSG2	Q4RSG2_TETNG	Chromosome 13 SCAF15000, whole genome shotgun sequence (Fragment)	215	Tetraodon nigroviridis (Spotted green pufferfish) (Chelonodon nigroviridis)	15-22 PDGEKVDFDDIHRKRQEK
VDFDDIHR	Q4RW67	Q4RW67_TETNG	Chromosome 9 SCAF14991, whole genome shotgun sequence (Fragment)	201	Tetraodon nigroviridis (Spotted green pufferfish) (Chelonodon nigroviridis)	16-23 PDGEKVDFDDIHRKRMEK
VDFDDIHR	Q4S5D2	Q4S5D2_TETNG	Chromosome 19 SCAF14731, whole genome shotgun sequence (Fragment)	239	Tetraodon nigroviridis (Spotted green pufferfish) (Chelonodon nigroviridis)	37-44 PDGEKVDFDDLHRKRLEK
VDFDDIHR	Q4SBC0	Q4SBC0_TETNG	Chromosome undetermined SCAF14676, whole genome shotgun sequence	264	Tetraodon nigroviridis (Spotted green pufferfish) (Chelonodon nigroviridis)	63-70 PEGERVDFDDIHRKRMEK
VDFDDIHR	Q56R93	Q56R93_HUMAN	Nemaline myopathy mutant slow skeletal muscle troponin T low molecular weight variant	168	Homo sapiens (Human)	50-57 PEGERVDFDDIHRKRMEK
VDFDDIHR	Q56R94	Q56R94_HUMAN	Nemaline myopathy mutant slow skeletal muscle troponin T high molecular weight variant	179	Homo sapiens (Human)	61-68 PEGERVDFDDIHRKRMEK
VDFDDIHR	Q5RIF3	Q5RIF3_DANRE	Novel slow skeletal troponin T family protein	240	Danio rerio (Zebrafish) (Brachydanio rerio)	38-45 PEGDKVDFDDIHRKRQEK
VDFDDIHR	Q5RIF4	Q5RIF4_DANRE	Novel slow skeletal troponin T family protein	239	Danio rerio (Zebrafish) (Brachydanio rerio)	38-45 PEGDKVDFDDIHRKRQEK
VDFDDIHR	Q5RIF5	Q5RIF5_DANRE	Novel slow skeletal troponin T family protein	285	Danio rerio (Zebrafish) (Brachydanio rerio)	84-91 PEGDKVDFDDIHRKRQEK
VDFDDIHR	Q5RIF6	Q5RIF6_DANRE	Novel slow skeletal troponin T family protein (Fragment)	232	Danio rerio (Zebrafish) (Brachydanio rerio)	47-54 PEGDKVDFDDIHRKRQEK
VDFDDIHR	Q66L29	Q66L29_XENLA	LOC446916 protein (Fragment)	179	Xenopus laevis (African clawed frog)	66-73 PDGEKVDFDDIHRKRMEK
VDFDDIHR	Q6DKC5	Q6DKC5_XENLA	MGC84152 protein	265	Xenopus laevis (African clawed frog)	64-71 PEGERVDFDDIHRKRMEK
VDFDDIHR	Q6P3Z7	Q6P3Z7_MOUSE	Tnnt2 protein	302	Mus musculus (Mouse)	102-109 PDGERVDFDDIHRKRVEK
VDFDDIHR	Q75ZZ6	TNNT1_PIG	Troponin T, slow skeletal muscle	262	Sus scrofa (Pig)	61-68 PEGERVDFDDIHRKRMEK
VDFDDIHR	Q75ZZ6-2	TNNT1_PIG	Troponin T, slow skeletal muscle	251	Sus scrofa (Pig)	50-57 PEGERVDFDDIHRKRMEK
VDFDDIHR	Q7TNB2-2	TNNT1_RAT	Troponin T, slow skeletal muscle	260	Rattus norvegicus (Rat)	59-66 PEGERVDFDDIHRKRMEK
VDFDDIHR	Q7TNB2-3	TNNT1_RAT	Troponin T, slow skeletal muscle	249	Rattus norvegicus (Rat)	48-55 PEGERVDFDDIHRKRMEK
VDFDDIHR	Q7TNB2-4	TNNT1_RAT	Troponin T, slow skeletal muscle	250	Rattus norvegicus (Rat)	49-56 PEGERVDFDDIHRKRMEK
VDFDDIHR	Q7Z554	Q7Z554_HUMAN	Troponin T cardiac isoform	226	Homo sapiens (Human)	26-33 PDGERVDFDDIHRKRMEK
VDFDDIHR	Q7ZSY4	Q7ZSY4_DANRE	Cardiac troponin T	282	Danio rerio (Zebrafish) (Brachydanio rerio)	87-94 PDGERVDFDDIHRKRMEK
VDFDDIHR	Q804V5	Q804V5_XENLA	Cardiac troponin T	261	Xenopus laevis (African clawed frog)	55-62 PDGEKVDFDDIHRKRMEK
VDFDDIHR	Q804V6	Q804V6_XENLA	Cardiac troponin T	272	Xenopus laevis (African clawed frog)	66-73 PDGEKVDFDDIHRKRMEK
VDFDDIHR	Q8AVB1	Q8AVB1_DANRE	Slow troponin T	290	Danio rerio (Zebrafish) (Brachydanio rerio)	93-100 PDGEKVDFDDLHRKRVEK
VDFDDIHR	Q8AW31	Q8AW31_DANRE	SI:dZ182N13.4 (Troponin T2, cardiac) (Fragment)	271	Danio rerio (Zebrafish) (Brachydanio rerio)	87-94 PDGERVDFDDIHRKRMEK
VDFDDIHR	Q8CH03	Q8CH03_CAVPO	Cardiac troponin 2, exclusion exon 6 #2 isoform	260	Cavia porcellus (Guinea pig)	57-64 PDGERVDFDDIHRKRMEK
VDFDDIHR	Q8CH04	Q8CH04_CAVPO	Cardiac troponin 2, exclusion exon 6 #1 isoform	264	Cavia porcellus (Guinea pig)	61-68 PDGERVDFDDIHRKRMEK
VDFDDIHR	Q8CH05	Q8CH05_CAVPO	Cardiac troponin 2 adult #2 isoform	285	Cavia porcellus (Guinea pig)	82-89 PDGERVDFDDIHRKRMEK
VDFDDIHR	Q8CH06	Q8CH06_CAVPO	Cardiac troponin 2 adult #1 isoform	289	Cavia porcellus (Guinea pig)	86-93 PDGERVDFDDIHRKRMEK
VDFDDIHR	Q8CH07	Q8CH07_CAVPO	Cardiac troponin 2 embryonic #2 isoform	294	Cavia porcellus (Guinea pig)	91-98 PDGERVDFDDIHRKRMEK
VDFDDIHR	Q8CH08	Q8CH08_CAVPO	Cardiac troponin 2 embryonic #1 isoform	298	Cavia porcellus (Guinea pig)	95-102 PDGERVDFDDIHRKRMEK
VDFDDIHR	Q8HYB3	Q8HYB3_CANFA	Cardiac troponin T isoform 2	282	Canis familiaris (Dog) (Canis lupus familiaris)	80-87 PDGERVDFDDIHRKRMEK
VDFDDIHR	Q8HYB4	Q8HYB4_CANFA	Cardiac troponin T isoform 1	287	Canis familiaris (Dog) (Canis lupus familiaris)	85-92 PDGERVDFDDIHRKRMEK
VDFDDIHR	Q8HYJ0	Q8HYJ0_FELCA	Cardiac troponin T	284	Felis catus (Cat) (Felis silvestris catus)	84-91 PDGERVDFDDIHRKRMEK
VDFDDIHR	Q8HYJ1	Q8HYJ1_FELCA	Cardiac troponin T	294	Felis catus (Cat) (Felis silvestris catus)	94-101 PDGERVDFDDIHRKRMEK
VDFDDIHR	Q8JFS9	Q8JFS9_DANRE	Troponin T2, cardiac (Fragment)	272	Danio rerio (Zebrafish) (Brachydanio rerio)	87-94 PDGERVDFDDIHRKRMEK
VDFDDIHR	Q8MKH6-2	TNNT1_BOVIN	Troponin T, slow skeletal muscle	252	Bos taurus (Bovine)	51-58 PEGERVDFDDIHRKRMEK
VDFDDIHR	Q90Y46	Q90Y46_DANRE	Cardiac troponin T	282	Danio rerio (Zebrafish) (Brachydanio rerio)	87-94 PDGERVDFDDIHRKRMEK
VDFDDIHR	Q95MC6	Q95MC6_CANFA	Troponin T splicing mutant isoform 2	270	Canis familiaris (Dog) (Canis lupus familiaris)	68-75 PDGERVDFDDIHRKRMEK
VDFDDIHR	Q95MC7	Q95MC7_CANFA	Troponin T splicing mutant isoform 1	275	Canis familiaris (Dog) (Canis lupus familiaris)	73-80 PDGERVDFDDIHRKRMEK
VDFDDIHR	Q95MC8	Q95MC8_CANFA	Troponin T isoform 2	291	Canis familiaris (Dog) (Canis lupus familiaris)	89-96 PDGERVDFDDIHRKRMEK
VDFDDIHR	Q95MC9	Q95MC9_CANFA	Troponin T isoform 1	296	Canis familiaris (Dog) (Canis lupus familiaris)	94-101 PDGERVDFDDIHRKRMEK
VDFDDIHR	Q9TUM9	Q9TUM9_BOVIN	Troponin T	284	Bos taurus (Bovine)	82-89 PDGERVDFDDIHRKRMEK
VDFDDIHR	S4RRN7	S4RRN7_PETMA	Uncharacterized protein (Fragment)	216	Petromyzon marinus (Sea lamprey)	14-21 PDGERVDFDDIHRKRLEK
VDFDDIHR	S5ZQ83	S5ZQ83_MEGAM	Cardiac muscle troponin T isoform 1	284	Megalobrama amblycephala (Chinese blunt snout bream) (Brema carp)	89-96 PDGERVDFDDIHRKRMEK
VDFDDIHR	S6A6E4	S6A6E4_MEGAM	Cardiac muscle troponin T isoform 2	265	Megalobrama amblycephala (Chinese blunt snout bream) (Brema carp)	70-77 PDGERVDFDDIHRKRMEK
VDFDDIHR	S7MNT3	S7MNT3_MYOBR	Protein phosphatase 1 regulatory subunit 12C (Fragment)	802	Myotis brandtii (Brandt's bat)	14-21 PEGERVDFDDIHRKRMEK
VDFDDIHR	S7NTU5	S7NTU5_MYOBR	Troponin T, cardiac muscle	700	Myotis brandtii (Brandt's bat)	416-423 PDGERVDFDDIHRKRIEK
VDFDDIHR	S9WMC6	S9WMC6_9CETA	Protein phosphatase 1 regulatory subunit 12C	885	Camelus ferus (Wild Bactrian camel)	64-71 PEGERVDFDDIHRKRMEK
VDFDDIHR	U1P0U4	U1P0U4_9EURY	Dehydrogenase	321	halophilic archaeon J07HX64	162-169 HTAGDVDFDDLHRQESYD
VDFDDIHR	V8NRU5	V8NRU5_OPHHA	Troponin T, slow skeletal muscle (Fragment)	226	Ophiophagus hannah (King cobra) (Naja hannah)	79-86 PEGERVDFDDIHRKRMEK
VDFDDIHR	V8PGX7	V8PGX7_OPHHA	Troponin T cardiac muscle isoform (Fragment)	280	Ophiophagus hannah (King cobra) (Naja hannah)	79-86 PDGERVDFDDIHRKRMEK
VDFDDIHR	V9L3H3	V9L3H3_CALMI	Troponin T, slow skeletal muscle-like protein	261	Callorhynchus milii (Elephant fish) (Australian ghost shark)	59-66 PEGDRVDFDDIHRKRMEK
VDFDDIHR	V9L3L4	V9L3L4_CALMI	Troponin T, slow skeletal muscle-like protein	270	Callorhynchus milii (Elephant fish) (Australian ghost shark)	68-75 PEGDRVDFDDIHRKRMEK
VDFDDIHR	V9L7L3	V9L7L3_CALMI	Troponin T, cardiac muscle	278	Callorhynchus milii (Elephant fish) (Australian ghost shark)	74-81 PDGDKVDFDDIHRKRMEK
VDFDDIHR	V9LF86	V9LF86_CALMI	Troponin T, slow skeletal muscle-like protein (Fragment)	185	Callorhynchus milii (Elephant fish) (Australian ghost shark)	15-22 PDGERVDFDDIHRKRMEK
VDFDDIHR	W5K1M7	W5K1M7_ASTMX	Uncharacterized protein	248	Astyanax mexicanus (Blind cave fish) (Astyanax fasciatus mexicanus)	47-54 PEGDKVDFDDIHRKRQEK
VDFDDIHR	W5KTK3	W5KTK3_ASTMX	Uncharacterized protein	280	Astyanax mexicanus (Blind cave fish) (Astyanax fasciatus mexicanus)	78-85 PEGERVDFDDIHRKRMEK
VDFDDIHR	W5KXS1	W5KXS1_ASTMX	Uncharacterized protein (Fragment)	226	Astyanax mexicanus (Blind cave fish) (Astyanax fasciatus mexicanus)	24-31 PEGERVDFDDIHRKRMEK
VDFDDIHR	W5L2B1	W5L2B1_ASTMX	Uncharacterized protein	111	Astyanax mexicanus (Blind cave fish) (Astyanax fasciatus mexicanus)	47-54 PDGEKVDFDDIHRKRMEK
VDFDDIHR	W5LNH4	W5LNH4_ASTMX	Uncharacterized protein	263	Astyanax mexicanus (Blind cave fish) (Astyanax fasciatus mexicanus)	61-68 PEGEKVDFDDIHRKRQEK
VDFDDIHR	W5LTI5	W5LTI5_ASTMX	Uncharacterized protein	276	Astyanax mexicanus (Blind cave fish) (Astyanax fasciatus mexicanus)	79-86 PDGEKVDFDDLHRKRVEK
VDFDDIHR	W5LY26	W5LY26_LEPOC	Uncharacterized protein	239	Lepisosteus oculatus (Spotted gar)	88-95 PDGDKVDFDDIHRKRMEK
VDFDDIHR	W5MUD5	W5MUD5_LEPOC	Uncharacterized protein	295	Lepisosteus oculatus (Spotted gar)	95-102 PDGEKVDFDDIHRKRMEK
VDFDDIHR	W5MUE0	W5MUE0_LEPOC	Uncharacterized protein	291	Lepisosteus oculatus (Spotted gar)	91-98 PDGEKVDFDDIHRKRMEK
VDFDDIHR	W5NUR7	W5NUR7_SHEEP	Uncharacterized protein (Fragment)	262	Ovis aries (Sheep)	61-68 PEGERVDFDDIHRKRMEK
VDFDDIHR	W5URQ5	W5URQ5_ICTPU	Troponin T, slow skeletal muscle	265	Ictalurus punctatus (Channel catfish) (Silurus punctatus)	64-71 PEGQKVDFDDIHRKRMEK
VDFDDIHR	W8FVU0	W8FVU0_CAPHI	Troponin T type 2	285	Capra hircus (Goat)	83-90 PDGERVDFDDIHRKRMEK
VDFDDIHR	W8FZK0	W8FZK0_CAPHI	Troponin T type 1	252	Capra hircus (Goat)	51-58 PEGERVDFDDIHRKRMEK
VDFDDIHR	X1WGP6	X1WGP6_DANRE	Uncharacterized protein	259	Danio rerio (Zebrafish) (Brachydanio rerio)	58-65 PEGERVDFDDIHRKRMEK
VDFDDIHR	Z4YP12	Z4YP12_RAT	Troponin T, slow skeletal muscle	260	Rattus norvegicus (Rat)	59-66 PEGERVDFDDIHRKRMEK

## Sheet: DLNELQALIEAHFENR
Query sequence	Protein AC	Protein ID	Protein Name	Length	Organism	Match range	Protein Links to Proteomic DBs	Immune Epitope DB
DLNELQALIEAHFENR	P45379	TNNT2_HUMAN	Troponin T, cardiac muscle	298	Homo sapiens (Human)	108-123 KRMEKDLNELQALIEAHFENRKKEEE	NIST, PRIDE
DLNELQALIEAHFENR	A0A024R953	A0A024R953_HUMAN	Troponin T type 2 (Cardiac), isoform CRA_a	229	Homo sapiens (Human)	39-54 KRMEKDLNELQALIEAHFENRKKEEE
DLNELQALIEAHFENR	A9QLG1	A9QLG1_HUMAN	Troponin T type 2 cardiac (Fragment)	39	Homo sapiens (Human)	10-25 KRMEKDLNELQALIEAHFENRKKEEE
DLNELQALIEAHFENR	E7EPN8	E7EPN8_HUMAN	Troponin T, cardiac muscle (Fragment)	180	Homo sapiens (Human)	108-123 KRMEKDLNELQALIEAHFENRKKEEE
DLNELQALIEAHFENR	E7EPW4	E7EPW4_HUMAN	Troponin T, cardiac muscle (Fragment)	271	Homo sapiens (Human)	93-108 KRMEKDLNELQALIEAHFENRKKEEE
DLNELQALIEAHFENR	F6ZDK2	F6ZDK2_MACMU	Uncharacterized protein	294	Macaca mulatta (Rhesus macaque)	107-122 KRMEKDLNELQALIEAHFENRKKEEE
DLNELQALIEAHFENR	F6ZDK9	F6ZDK9_MACMU	Uncharacterized protein	297	Macaca mulatta (Rhesus macaque)	107-122 KRMEKDLNELQALIEAHFENRKKEEE
DLNELQALIEAHFENR	F6ZDL9	F6ZDL9_MACMU	Uncharacterized protein	283	Macaca mulatta (Rhesus macaque)	93-108 KRMEKDLNELQALIEAHFENRKKEEE
DLNELQALIEAHFENR	F7CP81	F7CP81_CALJA	Uncharacterized protein	283	Callithrix jacchus (White-tufted-ear marmoset)	94-109 KRMEKDLNELQALIEAHFENRKKEEE
DLNELQALIEAHFENR	F7CPB9	F7CPB9_CALJA	Uncharacterized protein	286	Callithrix jacchus (White-tufted-ear marmoset)	99-114 KRMEKDLNELQALIEAHFENRKKEEE
DLNELQALIEAHFENR	F7FUE3	F7FUE3_MACMU	Uncharacterized protein	175	Macaca mulatta (Rhesus macaque)	94-109 KRMEKDLNELQALIEAHFENRKKEEE
DLNELQALIEAHFENR	F7H745	F7H745_CALJA	Uncharacterized protein	296	Callithrix jacchus (White-tufted-ear marmoset)	109-124 KRMEKDLNELQALIEAHFENRKKEEE
DLNELQALIEAHFENR	F7HC37	F7HC37_CALJA	Uncharacterized protein	298	Callithrix jacchus (White-tufted-ear marmoset)	108-123 KRMEKDLNELQALIEAHFENRKKEEE
DLNELQALIEAHFENR	F7HC43	F7HC43_CALJA	Uncharacterized protein	298	Callithrix jacchus (White-tufted-ear marmoset)	108-123 KRMEKDLNELQALIEAHFENRKKEEE
DLNELQALIEAHFENR	F8W748	F8W748_HUMAN	Troponin T, cardiac muscle	293	Homo sapiens (Human)	103-118 KRMEKDLNELQALIEAHFENRKKEEE
DLNELQALIEAHFENR	F8W9V2	F8W9V2_HUMAN	Troponin T, cardiac muscle	283	Homo sapiens (Human)	93-108 KRMEKDLNELQALIEAHFENRKKEEE
DLNELQALIEAHFENR	F8WAF6	F8WAF6_HUMAN	Troponin T, cardiac muscle	297	Homo sapiens (Human)	110-125 KRMEKDLNELQALIEAHFENRKKEEE
DLNELQALIEAHFENR	G1KC36	G1KC36_ANOCA	Uncharacterized protein	303	Anolis carolinensis (Green anole) (American chameleon)	113-128 KRMEKDLNELQALIEAHFENRKKEEE
DLNELQALIEAHFENR	G1S8X4	G1S8X4_NOMLE	Uncharacterized protein	295	Nomascus leucogenys (Northern white-cheeked gibbon) (Hylobates leucogenys)	108-123 KRMEKDLNELQALIEAHFENRKKEEE
DLNELQALIEAHFENR	G3RA99	G3RA99_GORGO	Uncharacterized protein	296	Gorilla gorilla gorilla (Lowland gorilla)	109-124 KRMEKDLNELQALIEAHFENRKKEEE
DLNELQALIEAHFENR	G3RNW3	G3RNW3_GORGO	Uncharacterized protein (Fragment)	216	Gorilla gorilla gorilla (Lowland gorilla)	29-44 KRMEKDLNELQALIEAHFENRKKEEE
DLNELQALIEAHFENR	G7N9X2	G7N9X2_MACMU	Putative uncharacterized protein	297	Macaca mulatta (Rhesus macaque)	107-122 KRMEKDLNELQALIEAHFENRKKEEE
DLNELQALIEAHFENR	G7NWF7	G7NWF7_MACFA	Putative uncharacterized protein	297	Macaca fascicularis (Crab-eating macaque) (Cynomolgus monkey)	107-122 KRMEKDLNELQALIEAHFENRKKEEE
DLNELQALIEAHFENR	H2N479	H2N479_PONAB	Uncharacterized protein	295	Pongo abelii (Sumatran orangutan) (Pongo pygmaeus abelii)	108-123 KRMEKDLNELQALIEAHFENRKKEEE
DLNELQALIEAHFENR	H2R230	H2R230_PANTR	Uncharacterized protein (Fragment)	216	Pan troglodytes (Chimpanzee)	29-44 KRMEKDLNELQALIEAHFENRKKEEE
DLNELQALIEAHFENR	J3KQN2	J3KQN2_HUMAN	Troponin T, cardiac muscle	291	Homo sapiens (Human)	100-115 KRMEKDLNELQALIEAHFENRKKEEE
DLNELQALIEAHFENR	K7CTI2	K7CTI2_PANTR	Troponin T type 2 (Cardiac)	285	Pan troglodytes (Chimpanzee)	98-113 KRMEKDLNELQALIEAHFENRKKEEE
DLNELQALIEAHFENR	K7D7K5	K7D7K5_PANTR	Troponin T type 2 (Cardiac)	298	Pan troglodytes (Chimpanzee)	108-123 KRMEKDLNELQALIEAHFENRKKEEE
DLNELQALIEAHFENR	K7DLH1	K7DLH1_PANTR	Troponin T type 2 (Cardiac)	295	Pan troglodytes (Chimpanzee)	108-123 KRMEKDLNELQALIEAHFENRKKEEE
DLNELQALIEAHFENR	P45379-10	TNNT2_HUMAN	Troponin T, cardiac muscle	295	Homo sapiens (Human)	108-123 KRMEKDLNELQALIEAHFENRKKEEE
DLNELQALIEAHFENR	P45379-11	TNNT2_HUMAN	Troponin T, cardiac muscle	285	Homo sapiens (Human)	98-113 KRMEKDLNELQALIEAHFENRKKEEE
DLNELQALIEAHFENR	P45379-2	TNNT2_HUMAN	Troponin T, cardiac muscle	297	Homo sapiens (Human)	107-122 KRMEKDLNELQALIEAHFENRKKEEE
DLNELQALIEAHFENR	P45379-3	TNNT2_HUMAN	Troponin T, cardiac muscle	297	Homo sapiens (Human)	107-122 KRMEKDLNELQALIEAHFENRKKEEE
DLNELQALIEAHFENR	P45379-4	TNNT2_HUMAN	Troponin T, cardiac muscle	296	Homo sapiens (Human)	106-121 KRMEKDLNELQALIEAHFENRKKEEE
DLNELQALIEAHFENR	P45379-5	TNNT2_HUMAN	Troponin T, cardiac muscle	297	Homo sapiens (Human)	108-123 KRMEKDLNELQALIEAHFENRKKEEE
DLNELQALIEAHFENR	P45379-6	TNNT2_HUMAN	Troponin T, cardiac muscle	288	Homo sapiens (Human)	98-113 KRMEKDLNELQALIEAHFENRKKEEE
DLNELQALIEAHFENR	P45379-7	TNNT2_HUMAN	Troponin T, cardiac muscle	283	Homo sapiens (Human)	93-108 KRMEKDLNELQALIEAHFENRKKEEE
DLNELQALIEAHFENR	P45379-8	TNNT2_HUMAN	Troponin T, cardiac muscle	293	Homo sapiens (Human)	103-118 KRMEKDLNELQALIEAHFENRKKEEE
DLNELQALIEAHFENR	Q15607	Q15607_HUMAN	Cardiac troponin T (Fragment)	250	Homo sapiens (Human)	93-108 KRMEKDLNELQALIEAHFENRKKEEE
DLNELQALIEAHFENR	Q15608	Q15608_HUMAN	Troponin T (Fragment)	175	Homo sapiens (Human)	94-109 KRMEKDLNELQALIEAHFENRKKEEE
DLNELQALIEAHFENR	Q7Z554	Q7Z554_HUMAN	Troponin T cardiac isoform	226	Homo sapiens (Human)	39-54 KRMEKDLNELQALIEAHFENRKKEEE
DLNELQALIEAHFENR	V8PGX7	V8PGX7_OPHHA	Troponin T cardiac muscle isoform (Fragment)	280	Ophiophagus hannah (King cobra) (Naja hannah)	92-107 KRMEKDLNELQALIEAHFENRKKEEE

## Sheet: KKEEEELVSLK
Query sequence	Protein AC	Protein ID	Protein Name	Length	Organism	Match range	Protein Links to Proteomic DBs	Immune Epitope DB
KKEEEELVSLK	P13789	TNNT2_BOVIN	Troponin T, cardiac muscle	285	Bos taurus (Bovine)	112-122 HFENRKKEEEELVSLKDRIEK	PRIDE
KKEEEELVSLK	P45379	TNNT2_HUMAN	Troponin T, cardiac muscle	298	Homo sapiens (Human)	124-134 HFENRKKEEEELVSLKDRIER	NIST, PRIDE
KKEEEELVSLK	A0A024R953	A0A024R953_HUMAN	Troponin T type 2 (Cardiac), isoform CRA_a	229	Homo sapiens (Human)	55-65 HFENRKKEEEELVSLKDRIER
KKEEEELVSLK	A7YY27	A7YY27_BOVIN	TNNT2 protein	189	Bos taurus (Bovine)	111-121 HFENRKKEEEELVSLKDRIEK
KKEEEELVSLK	A9QLG1	A9QLG1_HUMAN	Troponin T type 2 cardiac (Fragment)	39	Homo sapiens (Human)	26-36 HFENRKKEEEELVSLKDRI
KKEEEELVSLK	E7EPN8	E7EPN8_HUMAN	Troponin T, cardiac muscle (Fragment)	180	Homo sapiens (Human)	124-134 HFENRKKEEEELVSLKDRIER
KKEEEELVSLK	E7EPW4	E7EPW4_HUMAN	Troponin T, cardiac muscle (Fragment)	271	Homo sapiens (Human)	109-119 HFENRKKEEEELVSLKDRIER
KKEEEELVSLK	F6YTV3	F6YTV3_HORSE	Uncharacterized protein (Fragment)	238	Equus caballus (Horse)	70-80 HFENRKKEEEELVSLKDRIEK
KKEEEELVSLK	F6ZDK2	F6ZDK2_MACMU	Uncharacterized protein	294	Macaca mulatta (Rhesus macaque)	123-133 HFENRKKEEEELVSLKDRIER
KKEEEELVSLK	F6ZDK9	F6ZDK9_MACMU	Uncharacterized protein	297	Macaca mulatta (Rhesus macaque)	123-133 HFENRKKEEEELVSLKDRIER
KKEEEELVSLK	F6ZDL9	F6ZDL9_MACMU	Uncharacterized protein	283	Macaca mulatta (Rhesus macaque)	109-119 HFENRKKEEEELVSLKDRIER
KKEEEELVSLK	F7CP81	F7CP81_CALJA	Uncharacterized protein	283	Callithrix jacchus (White-tufted-ear marmoset)	110-120 HFENRKKEEEELVSLKDRIER
KKEEEELVSLK	F7CPB9	F7CPB9_CALJA	Uncharacterized protein	286	Callithrix jacchus (White-tufted-ear marmoset)	115-125 HFENRKKEEEELVSLKDRIER
KKEEEELVSLK	F7FUE3	F7FUE3_MACMU	Uncharacterized protein	175	Macaca mulatta (Rhesus macaque)	110-120 HFENRKKEEEELVSLKDRIER
KKEEEELVSLK	F7H745	F7H745_CALJA	Uncharacterized protein	296	Callithrix jacchus (White-tufted-ear marmoset)	125-135 HFENRKKEEEELVSLKDRIER
KKEEEELVSLK	F7HC37	F7HC37_CALJA	Uncharacterized protein	298	Callithrix jacchus (White-tufted-ear marmoset)	124-134 HFENRKKEEEELVSLKDRIER
KKEEEELVSLK	F7HC43	F7HC43_CALJA	Uncharacterized protein	298	Callithrix jacchus (White-tufted-ear marmoset)	124-134 HFENRKKEEEELVSLKDRIER
KKEEEELVSLK	F8W748	F8W748_HUMAN	Troponin T, cardiac muscle	293	Homo sapiens (Human)	119-129 HFENRKKEEEELVSLKDRIER
KKEEEELVSLK	F8W9V2	F8W9V2_HUMAN	Troponin T, cardiac muscle	283	Homo sapiens (Human)	109-119 HFENRKKEEEELVSLKDRIER
KKEEEELVSLK	F8WAF6	F8WAF6_HUMAN	Troponin T, cardiac muscle	297	Homo sapiens (Human)	126-136 HFENRKKEEEELVSLKDRIER
KKEEEELVSLK	G0W2Z1	G0W2Z1_PIG	Troponin T type 2 (Cardiac) (Fragment)	66	Sus scrofa domesticus (domestic pig)	7-17 HFENRKKEEEELVSLKDRIEK
KKEEEELVSLK	G0W2Z2	G0W2Z2_PIG	Troponin T type 2 (Cardiac) (Fragment)	66	Sus scrofa (Pig)	7-17 HFENRKKEEEELVSLKDRIEK
KKEEEELVSLK	G1S8X4	G1S8X4_NOMLE	Uncharacterized protein	295	Nomascus leucogenys (Northern white-cheeked gibbon) (Hylobates leucogenys)	124-134 HFENRKKEEEELVSLKDRIER
KKEEEELVSLK	G1TPD7	G1TPD7_RABIT	Troponin T, cardiac muscle	299	Oryctolagus cuniculus (Rabbit)	128-138 HFENRKKEEEELVSLKDRIEK
KKEEEELVSLK	G3MZI6	G3MZI6_BOVIN	Troponin T, cardiac muscle (Fragment)	193	Bos taurus (Bovine)	47-57 HFENRKKEEEELVSLKDRIEK
KKEEEELVSLK	G3N264	G3N264_BOVIN	Troponin T, cardiac muscle (Fragment)	126	Bos taurus (Bovine)	47-57 HFENRKKEEEELVSLKDRIEK
KKEEEELVSLK	G3RA99	G3RA99_GORGO	Uncharacterized protein	296	Gorilla gorilla gorilla (Lowland gorilla)	125-135 HFENRKKEEEELVSLKDRIER
KKEEEELVSLK	G3RNW3	G3RNW3_GORGO	Uncharacterized protein (Fragment)	216	Gorilla gorilla gorilla (Lowland gorilla)	45-55 HFENRKKEEEELVSLKDRIER
KKEEEELVSLK	G7N9X2	G7N9X2_MACMU	Putative uncharacterized protein	297	Macaca mulatta (Rhesus macaque)	123-133 HFENRKKEEEELVSLKDRIER
KKEEEELVSLK	G7NWF7	G7NWF7_MACFA	Putative uncharacterized protein	297	Macaca fascicularis (Crab-eating macaque) (Cynomolgus monkey)	123-133 HFENRKKEEEELVSLKDRIER
KKEEEELVSLK	H2N479	H2N479_PONAB	Uncharacterized protein	295	Pongo abelii (Sumatran orangutan) (Pongo pygmaeus abelii)	124-134 HFENRKKEEEELVSLKDRIER
KKEEEELVSLK	H2R230	H2R230_PANTR	Uncharacterized protein (Fragment)	216	Pan troglodytes (Chimpanzee)	45-55 HFENRKKEEEELVSLKDRIER
KKEEEELVSLK	H8WGD3	H8WGD3_PIG	Cardiac troponin T isoform 1	297	Sus scrofa domesticus (domestic pig)	124-134 HFENRKKEEEELVSLKDRIEK
KKEEEELVSLK	H8WGD4	H8WGD4_PIG	Cardiac troponin T isoform 1a	296	Sus scrofa domesticus (domestic pig)	123-133 HFENRKKEEEELVSLKDRIEK
KKEEEELVSLK	H8WGD5	H8WGD5_PIG	Cardiac troponin T isoform 2	292	Sus scrofa domesticus (domestic pig)	119-129 HFENRKKEEEELVSLKDRIEK
KKEEEELVSLK	H8WGD6	H8WGD6_PIG	Cardiac troponin T isoform 3	287	Sus scrofa domesticus (domestic pig)	114-124 HFENRKKEEEELVSLKDRIEK
KKEEEELVSLK	H8WGD7	H8WGD7_PIG	Cardiac troponin T isoform 4	282	Sus scrofa domesticus (domestic pig)	109-119 HFENRKKEEEELVSLKDRIEK
KKEEEELVSLK	I3LS66	I3LS66_PIG	Uncharacterized protein	295	Sus scrofa (Pig)	124-134 HFENRKKEEEELVSLKDRIEK
KKEEEELVSLK	I3NBB4	I3NBB4_SPETR	Uncharacterized protein	296	Spermophilus tridecemlineatus (Thirteen-lined ground squirrel) (Ictidomys tridecemlineatus)	125-135 HFENRKKEEEELVSLKDRIEK
KKEEEELVSLK	J3KQN2	J3KQN2_HUMAN	Troponin T, cardiac muscle	291	Homo sapiens (Human)	116-126 HFENRKKEEEELVSLKDRIER
KKEEEELVSLK	K7CTI2	K7CTI2_PANTR	Troponin T type 2 (Cardiac)	285	Pan troglodytes (Chimpanzee)	114-124 HFENRKKEEEELVSLKDRIER
KKEEEELVSLK	K7D7K5	K7D7K5_PANTR	Troponin T type 2 (Cardiac)	298	Pan troglodytes (Chimpanzee)	124-134 HFENRKKEEEELVSLKDRIER
KKEEEELVSLK	K7DLH1	K7DLH1_PANTR	Troponin T type 2 (Cardiac)	295	Pan troglodytes (Chimpanzee)	124-134 HFENRKKEEEELVSLKDRIER
KKEEEELVSLK	L5M9F7	L5M9F7_MYODS	Ladinin-1	541	Myotis davidii (David's myotis)	492-502 HFENRKKEEEELVSLKDRIVA
KKEEEELVSLK	L8HVG1	L8HVG1_9CETA	Troponin T, cardiac muscle (Fragment)	263	Bos mutus	92-102 HFENRKKEEEELVSLKDRIEK
KKEEEELVSLK	L9K5C8	L9K5C8_TUPCH	Ladinin-1	782	Tupaia chinensis (Chinese tree shrew)	611-621 HFENRKKEEEELVSLKDRIER
KKEEEELVSLK	P09741	TNNT2_RABIT	Troponin T, cardiac muscle	301	Oryctolagus cuniculus (Rabbit)	128-138 HFENRKKEEEELVSLKDRIEK
KKEEEELVSLK	P09741-2	TNNT2_RABIT	Troponin T, cardiac muscle	295	Oryctolagus cuniculus (Rabbit)	122-132 HFENRKKEEEELVSLKDRIEK
KKEEEELVSLK	P09741-3	TNNT2_RABIT	Troponin T, cardiac muscle	291	Oryctolagus cuniculus (Rabbit)	118-128 HFENRKKEEEELVSLKDRIEK
KKEEEELVSLK	P09741-4	TNNT2_RABIT	Troponin T, cardiac muscle	285	Oryctolagus cuniculus (Rabbit)	112-122 HFENRKKEEEELVSLKDRIEK
KKEEEELVSLK	P13789-2	TNNT2_BOVIN	Troponin T, cardiac muscle	280	Bos taurus (Bovine)	107-117 HFENRKKEEEELVSLKDRIEK
KKEEEELVSLK	P45379-10	TNNT2_HUMAN	Troponin T, cardiac muscle	295	Homo sapiens (Human)	124-134 HFENRKKEEEELVSLKDRIER
KKEEEELVSLK	P45379-11	TNNT2_HUMAN	Troponin T, cardiac muscle	285	Homo sapiens (Human)	114-124 HFENRKKEEEELVSLKDRIER
KKEEEELVSLK	P45379-2	TNNT2_HUMAN	Troponin T, cardiac muscle	297	Homo sapiens (Human)	123-133 HFENRKKEEEELVSLKDRIER
KKEEEELVSLK	P45379-3	TNNT2_HUMAN	Troponin T, cardiac muscle	297	Homo sapiens (Human)	123-133 HFENRKKEEEELVSLKDRIER
KKEEEELVSLK	P45379-4	TNNT2_HUMAN	Troponin T, cardiac muscle	296	Homo sapiens (Human)	122-132 HFENRKKEEEELVSLKDRIER
KKEEEELVSLK	P45379-5	TNNT2_HUMAN	Troponin T, cardiac muscle	297	Homo sapiens (Human)	124-134 HFENRKKEEEELVSLKDRIER
KKEEEELVSLK	P45379-6	TNNT2_HUMAN	Troponin T, cardiac muscle	288	Homo sapiens (Human)	114-124 HFENRKKEEEELVSLKDRIER
KKEEEELVSLK	P45379-7	TNNT2_HUMAN	Troponin T, cardiac muscle	283	Homo sapiens (Human)	109-119 HFENRKKEEEELVSLKDRIER
KKEEEELVSLK	P45379-8	TNNT2_HUMAN	Troponin T, cardiac muscle	293	Homo sapiens (Human)	119-129 HFENRKKEEEELVSLKDRIER
KKEEEELVSLK	P50751	TNNT2_SHEEP	Troponin T, cardiac muscle	287	Ovis aries (Sheep)	114-124 HFENRKKEEEELVSLKDRIEK
KKEEEELVSLK	Q15607	Q15607_HUMAN	Cardiac troponin T (Fragment)	250	Homo sapiens (Human)	109-119 HFENRKKEEEELVSLKDRIER
KKEEEELVSLK	Q15608	Q15608_HUMAN	Troponin T (Fragment)	175	Homo sapiens (Human)	110-120 HFENRKKEEEELVSLKDRIER
KKEEEELVSLK	Q7Z554	Q7Z554_HUMAN	Troponin T cardiac isoform	226	Homo sapiens (Human)	55-65 HFENRKKEEEELVSLKDRIER
KKEEEELVSLK	Q9TUM9	Q9TUM9_BOVIN	Troponin T	284	Bos taurus (Bovine)	111-121 HFENRKKEEEELVSLKDRIEK
KKEEEELVSLK	S7NTU5	S7NTU5_MYOBR	Troponin T, cardiac muscle	700	Myotis brandtii (Brandt's bat)	445-455 HFESRKKEEEELVSLKDRIEE
KKEEEELVSLK	W8FVU0	W8FVU0_CAPHI	Troponin T type 2	285	Capra hircus (Goat)	112-122 HFENRKKEEEELVSLKDRIEK

## Sheet: ALSNMMHFGGYIQK
Query sequence	Protein AC	Protein ID	Protein Name	Length	Organism	Match range	Protein Links to Proteomic DBs	Immune Epitope DB
ALSNMMHFGGYIQK	A9YUA5	A9YUA5_RAT	Cardiac troponin T2	289	Rattus norvegicus (Rat)	179-192 ARKKKALSNMMHFGGYIQKAQTER	PRIDE
ALSNMMHFGGYIQK	P13789	TNNT2_BOVIN	Troponin T, cardiac muscle	285	Bos taurus (Bovine)	175-188 ARKKKALSNMMHFGGYIQKAQTER	PRIDE
ALSNMMHFGGYIQK	P45379	TNNT2_HUMAN	Troponin T, cardiac muscle	298	Homo sapiens (Human)	187-200 ARKKKALSNMMHFGGYIQKQAQTE	NIST, PRIDE
ALSNMMHFGGYIQK	P50752	TNNT2_MOUSE	Troponin T, cardiac muscle	301	Mus musculus (Mouse)	190-203 ARKKKALSNMMHFGGYIQKQAQTE	NIST, PRIDE
ALSNMMHFGGYIQK	P50753	TNNT2_RAT	Troponin T, cardiac muscle	299	Rattus norvegicus (Rat)	189-202 ARKKKALSNMMHFGGYIQKAQTER	PRIDE
ALSNMMHFGGYIQK	Q54AB6	Q54AB6_MOUSE	Cardiac troponin T	301	Mus musculus (Mouse)	190-203 ARKKKALSNMMHFGGYIQKQAQTE	PRIDE
ALSNMMHFGGYIQK	A0A024R953	A0A024R953_HUMAN	Troponin T type 2 (Cardiac), isoform CRA_a	229	Homo sapiens (Human)	118-131 ARKKKALSNMMHFGGYIQKTLQTE
ALSNMMHFGGYIQK	B1WBR4	B1WBR4_RAT	Tnnt2 protein	297	Rattus norvegicus (Rat)	189-202 ARKKKALSNMMHFGGYIQKTERKS
ALSNMMHFGGYIQK	D2GZN6	D2GZN6_AILME	Putative uncharacterized protein (Fragment)	194	Ailuropoda melanoleuca (Giant panda)	110-123 ARKKKALSNMMHFGGYIQKTERKS
ALSNMMHFGGYIQK	E7EPW4	E7EPW4_HUMAN	Troponin T, cardiac muscle (Fragment)	271	Homo sapiens (Human)	172-185 ARKKKALSNMMHFGGYIQKAQTER
ALSNMMHFGGYIQK	F1LMI8	F1LMI8_RAT	Troponin T, cardiac muscle	289	Rattus norvegicus (Rat)	179-192 ARKKKALSNMMHFGGYIQKSKTER
ALSNMMHFGGYIQK	F1LQ95	F1LQ95_RAT	Troponin T, cardiac muscle	299	Rattus norvegicus (Rat)	189-202 ARKKKALSNMMHFGGYIQKLQTER
ALSNMMHFGGYIQK	F1PLD1	F1PLD1_CANFA	Uncharacterized protein	274	Canis familiaris (Dog) (Canis lupus familiaris)	164-177 ARKKKALSNMMHFGGYIQKAQTER
ALSNMMHFGGYIQK	F6R9G1	F6R9G1_MONDO	Uncharacterized protein	277	Monodelphis domestica (Gray short-tailed opossum)	169-182 ARKKKALSNMMHFGGYIQKTERKT
ALSNMMHFGGYIQK	F6ZDK2	F6ZDK2_MACMU	Uncharacterized protein	294	Macaca mulatta (Rhesus macaque)	186-199 ARKKKALSNMMHFGGYIQKTERKS
ALSNMMHFGGYIQK	F6ZDK9	F6ZDK9_MACMU	Uncharacterized protein	297	Macaca mulatta (Rhesus macaque)	186-199 ARKKKALSNMMHFGGYIQKQAQTE
ALSNMMHFGGYIQK	F6ZDL9	F6ZDL9_MACMU	Uncharacterized protein	283	Macaca mulatta (Rhesus macaque)	172-185 ARKKKALSNMMHFGGYIQKQAQTE
ALSNMMHFGGYIQK	F6ZDM7	F6ZDM7_MACMU	Uncharacterized protein	258	Macaca mulatta (Rhesus macaque)	147-160 ARKKKALSNMMHFGGYIQKQAQTE
ALSNMMHFGGYIQK	F7C9B8	F7C9B8_CALJA	Uncharacterized protein	256	Callithrix jacchus (White-tufted-ear marmoset)	148-161 ARKKKALSNMMHFGGYIQKTERKS
ALSNMMHFGGYIQK	F7CP81	F7CP81_CALJA	Uncharacterized protein	283	Callithrix jacchus (White-tufted-ear marmoset)	173-186 ARKKKALSNMMHFGGYIQKVETER
ALSNMMHFGGYIQK	F7CPB9	F7CPB9_CALJA	Uncharacterized protein	286	Callithrix jacchus (White-tufted-ear marmoset)	178-191 ARKKKALSNMMHFGGYIQKTERKS
ALSNMMHFGGYIQK	F7H745	F7H745_CALJA	Uncharacterized protein	296	Callithrix jacchus (White-tufted-ear marmoset)	188-201 ARKKKALSNMMHFGGYIQKTERKS
ALSNMMHFGGYIQK	F7HC37	F7HC37_CALJA	Uncharacterized protein	298	Callithrix jacchus (White-tufted-ear marmoset)	187-200 ARKKKALSNMMHFGGYIQKQAQTE
ALSNMMHFGGYIQK	F7HC43	F7HC43_CALJA	Uncharacterized protein	298	Callithrix jacchus (White-tufted-ear marmoset)	187-200 ARKKKALSNMMHFGGYIQKQAQTE
ALSNMMHFGGYIQK	F8W748	F8W748_HUMAN	Troponin T, cardiac muscle	293	Homo sapiens (Human)	182-195 ARKKKALSNMMHFGGYIQKQAQTE
ALSNMMHFGGYIQK	F8W9V2	F8W9V2_HUMAN	Troponin T, cardiac muscle	283	Homo sapiens (Human)	172-185 ARKKKALSNMMHFGGYIQKQAQTE
ALSNMMHFGGYIQK	F8WAF6	F8WAF6_HUMAN	Troponin T, cardiac muscle	297	Homo sapiens (Human)	189-202 ARKKKALSNMMHFGGYIQKTERKS
ALSNMMHFGGYIQK	G1M0J7	G1M0J7_AILME	Uncharacterized protein	295	Ailuropoda melanoleuca (Giant panda)	187-200 ARKKKALSNMMHFGGYIQKTERKS
ALSNMMHFGGYIQK	G1S8X4	G1S8X4_NOMLE	Uncharacterized protein	295	Nomascus leucogenys (Northern white-cheeked gibbon) (Hylobates leucogenys)	187-200 ARKKKALSNMMHFGGYIQKTERKS
ALSNMMHFGGYIQK	G1TPD7	G1TPD7_RABIT	Troponin T, cardiac muscle	299	Oryctolagus cuniculus (Rabbit)	191-204 ARKKKALSNMMHFGGYIQKVGAGR
ALSNMMHFGGYIQK	G3H3J3	G3H3J3_CRIGR	Troponin T, cardiac muscle	215	Cricetulus griseus (Chinese hamster) (Cricetulus barabensis griseus)	107-120 ARKKKALSNMMHFGGYIQKTERKS
ALSNMMHFGGYIQK	G3MZI6	G3MZI6_BOVIN	Troponin T, cardiac muscle (Fragment)	193	Bos taurus (Bovine)	110-123 ARKKKALSNMMHFGGYIQKAQTER
ALSNMMHFGGYIQK	G3RA99	G3RA99_GORGO	Uncharacterized protein	296	Gorilla gorilla gorilla (Lowland gorilla)	188-201 ARKKKALSNMMHFGGYIQKTERKS
ALSNMMHFGGYIQK	G3RNW3	G3RNW3_GORGO	Uncharacterized protein (Fragment)	216	Gorilla gorilla gorilla (Lowland gorilla)	108-121 ARKKKALSNMMHFGGYIQKTERKS
ALSNMMHFGGYIQK	G3SYC8	G3SYC8_LOXAF	Uncharacterized protein	293	Loxodonta africana (African elephant)	181-194 ARKKKALSNMMHFGGYIQKHRLQT
ALSNMMHFGGYIQK	G3VGK7	G3VGK7_SARHA	Uncharacterized protein	301	Sarcophilus harrisii (Tasmanian devil) (Sarcophilus laniarius)	190-203 ARKKKALSNMMHFGGYIQKQAQTE
ALSNMMHFGGYIQK	G5B3A3	G5B3A3_HETGA	Troponin T, cardiac muscle (Fragment)	277	Heterocephalus glaber (Naked mole rat)	169-182 ARKKKALSNMMHFGGYIQKTERKS
ALSNMMHFGGYIQK	G7N9X2	G7N9X2_MACMU	Putative uncharacterized protein	297	Macaca mulatta (Rhesus macaque)	186-199 ARKKKALSNMMHFGGYIQKTLQTE
ALSNMMHFGGYIQK	G7NWF7	G7NWF7_MACFA	Putative uncharacterized protein	297	Macaca fascicularis (Crab-eating macaque) (Cynomolgus monkey)	186-199 ARKKKALSNMMHFGGYIQKTLQTE
ALSNMMHFGGYIQK	G9KUI9	G9KUI9_MUSPF	Troponin T type 2 (Fragment)	283	Mustela putorius furo (European domestic ferret) (Mustela furo)	176-189 ARKKKALSNMMHFGGYIQKTERKS
ALSNMMHFGGYIQK	H0VT34	H0VT34_CAVPO	Uncharacterized protein	294	Cavia porcellus (Guinea pig)	183-196 ARKKKALSNMMHFGGYIQKQAQTE
ALSNMMHFGGYIQK	H0VZ35	H0VZ35_CAVPO	Uncharacterized protein	260	Cavia porcellus (Guinea pig)	149-162 ARKKKALSNMMHFGGYIQKQAQTE
ALSNMMHFGGYIQK	H0VZE5	H0VZE5_CAVPO	Uncharacterized protein	299	Cavia porcellus (Guinea pig)	191-204 ARKKKALSNMMHFGGYIQKTERKS
ALSNMMHFGGYIQK	H0W2C7	H0W2C7_CAVPO	Uncharacterized protein	179	Cavia porcellus (Guinea pig)	83-96 ARKKKALSNMMHFGGYIQKQAQTE
ALSNMMHFGGYIQK	H0W2R3	H0W2R3_CAVPO	Uncharacterized protein	298	Cavia porcellus (Guinea pig)	187-200 ARKKKALSNMMHFGGYIQKQAQTE
ALSNMMHFGGYIQK	H0WZC3	H0WZC3_OTOGA	Uncharacterized protein	306	Otolemur garnettii (Small-eared galago) (Garnett's greater bushbaby)	192-205 ARKKKALSNMMHFGGYIQKQAQTE
ALSNMMHFGGYIQK	H2N479	H2N479_PONAB	Uncharacterized protein	295	Pongo abelii (Sumatran orangutan) (Pongo pygmaeus abelii)	187-200 ARKKKALSNMMHFGGYIQKTERKS
ALSNMMHFGGYIQK	H2R230	H2R230_PANTR	Uncharacterized protein (Fragment)	216	Pan troglodytes (Chimpanzee)	108-121 ARKKKALSNMMHFGGYIQKTERKS
ALSNMMHFGGYIQK	H8WGD3	H8WGD3_PIG	Cardiac troponin T isoform 1	297	Sus scrofa domesticus (domestic pig)	187-200 ARKKKALSNMMHFGGYIQKAQTER
ALSNMMHFGGYIQK	H8WGD4	H8WGD4_PIG	Cardiac troponin T isoform 1a	296	Sus scrofa domesticus (domestic pig)	186-199 ARKKKALSNMMHFGGYIQKAQTER
ALSNMMHFGGYIQK	H8WGD5	H8WGD5_PIG	Cardiac troponin T isoform 2	292	Sus scrofa domesticus (domestic pig)	182-195 ARKKKALSNMMHFGGYIQKAQTER
ALSNMMHFGGYIQK	H8WGD6	H8WGD6_PIG	Cardiac troponin T isoform 3	287	Sus scrofa domesticus (domestic pig)	177-190 ARKKKALSNMMHFGGYIQKAQTER
ALSNMMHFGGYIQK	H8WGD7	H8WGD7_PIG	Cardiac troponin T isoform 4	282	Sus scrofa domesticus (domestic pig)	172-185 ARKKKALSNMMHFGGYIQKAQTER
ALSNMMHFGGYIQK	I3LS66	I3LS66_PIG	Uncharacterized protein	295	Sus scrofa (Pig)	187-200 ARKKKALSNMMHFGGYIQKTERKS
ALSNMMHFGGYIQK	I3NBB4	I3NBB4_SPETR	Uncharacterized protein	296	Spermophilus tridecemlineatus (Thirteen-lined ground squirrel) (Ictidomys tridecemlineatus)	188-201 ARKKKALSNMMHFGGYIQKTERKT
ALSNMMHFGGYIQK	J3KQN2	J3KQN2_HUMAN	Troponin T, cardiac muscle	291	Homo sapiens (Human)	179-192 ARKKKALSNMMHFGGYIQKHTLQT
ALSNMMHFGGYIQK	J3QQ13	J3QQ13_MOUSE	Troponin T, cardiac muscle	302	Mus musculus (Mouse)	194-207 ARKKKALSNMMHFGGYIQKTERKS
ALSNMMHFGGYIQK	J9NTF9	J9NTF9_CANFA	Uncharacterized protein	281	Canis familiaris (Dog) (Canis lupus familiaris)	171-184 ARKKKALSNMMHFGGYIQKAQTER
ALSNMMHFGGYIQK	J9NVS0	J9NVS0_CANFA	Uncharacterized protein	290	Canis familiaris (Dog) (Canis lupus familiaris)	180-193 ARKKKALSNMMHFGGYIQKAQTER
ALSNMMHFGGYIQK	J9NX82	J9NX82_CANFA	Uncharacterized protein	286	Canis familiaris (Dog) (Canis lupus familiaris)	176-189 ARKKKALSNMMHFGGYIQKAQTER
ALSNMMHFGGYIQK	J9P6P7	J9P6P7_CANFA	Uncharacterized protein	296	Canis familiaris (Dog) (Canis lupus familiaris)	186-199 ARKKKALSNMMHFGGYIQKAQTER
ALSNMMHFGGYIQK	J9P7S9	J9P7S9_CANFA	Uncharacterized protein	295	Canis familiaris (Dog) (Canis lupus familiaris)	187-200 ARKKKALSNMMHFGGYIQKTERKS
ALSNMMHFGGYIQK	K3W4R6	K3W4R6_MOUSE	Troponin T, cardiac muscle	295	Mus musculus (Mouse)	184-197 ARKKKALSNMMHFGGYIQKQAQTE
ALSNMMHFGGYIQK	K3W4R7	K3W4R7_MOUSE	Troponin T, cardiac muscle	301	Mus musculus (Mouse)	190-203 ARKKKALSNMMHFGGYIQKQAQTE
ALSNMMHFGGYIQK	K7CTI2	K7CTI2_PANTR	Troponin T type 2 (Cardiac)	285	Pan troglodytes (Chimpanzee)	177-190 ARKKKALSNMMHFGGYIQKTERKS
ALSNMMHFGGYIQK	K7D7K5	K7D7K5_PANTR	Troponin T type 2 (Cardiac)	298	Pan troglodytes (Chimpanzee)	187-200 ARKKKALSNMMHFGGYIQKQAQTE
ALSNMMHFGGYIQK	K7DLH1	K7DLH1_PANTR	Troponin T type 2 (Cardiac)	295	Pan troglodytes (Chimpanzee)	187-200 ARKKKALSNMMHFGGYIQKTERKS
ALSNMMHFGGYIQK	L5L622	L5L622_PTEAL	Ladinin-1	753	Pteropus alecto (Black flying fox)	626-639 ARKKKALSNMMHFGGYIQKTERRS
ALSNMMHFGGYIQK	L8HVG1	L8HVG1_9CETA	Troponin T, cardiac muscle (Fragment)	263	Bos mutus	155-168 ARKKKALSNMMHFGGYIQKTERKS
ALSNMMHFGGYIQK	L9K5C8	L9K5C8_TUPCH	Ladinin-1	782	Tupaia chinensis (Chinese tree shrew)	674-687 ARKKKALSNMMHFGGYIQKTERKS
ALSNMMHFGGYIQK	M3W2I6	M3W2I6_FELCA	Uncharacterized protein	294	Felis catus (Cat) (Felis silvestris catus)	186-199 ARKKKALSNMMHFGGYIQKTERKS
ALSNMMHFGGYIQK	M3X0M3	M3X0M3_FELCA	Uncharacterized protein	284	Felis catus (Cat) (Felis silvestris catus)	176-189 ARKKKALSNMMHFGGYIQKTERKS
ALSNMMHFGGYIQK	M3YGS6	M3YGS6_MUSPF	Uncharacterized protein	298	Mustela putorius furo (European domestic ferret) (Mustela furo)	190-203 ARKKKALSNMMHFGGYIQKTERKS
ALSNMMHFGGYIQK	P09741	TNNT2_RABIT	Troponin T, cardiac muscle	301	Oryctolagus cuniculus (Rabbit)	190-203 ARKKKALSNMMHFGGYIQKQAQTE
ALSNMMHFGGYIQK	P09741-2	TNNT2_RABIT	Troponin T, cardiac muscle	295	Oryctolagus cuniculus (Rabbit)	184-197 ARKKKALSNMMHFGGYIQKQAQTE
ALSNMMHFGGYIQK	P09741-3	TNNT2_RABIT	Troponin T, cardiac muscle	291	Oryctolagus cuniculus (Rabbit)	180-193 ARKKKALSNMMHFGGYIQKQAQTE
ALSNMMHFGGYIQK	P09741-4	TNNT2_RABIT	Troponin T, cardiac muscle	285	Oryctolagus cuniculus (Rabbit)	174-187 ARKKKALSNMMHFGGYIQKQAQTE
ALSNMMHFGGYIQK	P13789-2	TNNT2_BOVIN	Troponin T, cardiac muscle	280	Bos taurus (Bovine)	170-183 ARKKKALSNMMHFGGYIQKAQTER
ALSNMMHFGGYIQK	P45379-10	TNNT2_HUMAN	Troponin T, cardiac muscle	295	Homo sapiens (Human)	187-200 ARKKKALSNMMHFGGYIQKTERKS
ALSNMMHFGGYIQK	P45379-11	TNNT2_HUMAN	Troponin T, cardiac muscle	285	Homo sapiens (Human)	177-190 ARKKKALSNMMHFGGYIQKTERKS
ALSNMMHFGGYIQK	P45379-12	TNNT2_HUMAN	Troponin T, cardiac muscle	255	Homo sapiens (Human)	147-160 ARKKKALSNMMHFGGYIQKTERKS
ALSNMMHFGGYIQK	P45379-2	TNNT2_HUMAN	Troponin T, cardiac muscle	297	Homo sapiens (Human)	186-199 ARKKKALSNMMHFGGYIQKQAQTE
ALSNMMHFGGYIQK	P45379-3	TNNT2_HUMAN	Troponin T, cardiac muscle	297	Homo sapiens (Human)	186-199 ARKKKALSNMMHFGGYIQKQAQTE
ALSNMMHFGGYIQK	P45379-4	TNNT2_HUMAN	Troponin T, cardiac muscle	296	Homo sapiens (Human)	185-198 ARKKKALSNMMHFGGYIQKQAQTE
ALSNMMHFGGYIQK	P45379-5	TNNT2_HUMAN	Troponin T, cardiac muscle	297	Homo sapiens (Human)	187-200 ARKKKALSNMMHFGGYIQKAQTER
ALSNMMHFGGYIQK	P45379-6	TNNT2_HUMAN	Troponin T, cardiac muscle	288	Homo sapiens (Human)	177-190 ARKKKALSNMMHFGGYIQKQAQTE
ALSNMMHFGGYIQK	P45379-7	TNNT2_HUMAN	Troponin T, cardiac muscle	283	Homo sapiens (Human)	172-185 ARKKKALSNMMHFGGYIQKQAQTE
ALSNMMHFGGYIQK	P45379-8	TNNT2_HUMAN	Troponin T, cardiac muscle	293	Homo sapiens (Human)	182-195 ARKKKALSNMMHFGGYIQKQAQTE
ALSNMMHFGGYIQK	P45379-9	TNNT2_HUMAN	Troponin T, cardiac muscle	259	Homo sapiens (Human)	148-161 ARKKKALSNMMHFGGYIQKQAQTE
ALSNMMHFGGYIQK	P50751	TNNT2_SHEEP	Troponin T, cardiac muscle	287	Ovis aries (Sheep)	177-190 ARKKKALSNMMHFGGYIQKAQAER
ALSNMMHFGGYIQK	P50752-2	TNNT2_MOUSE	Troponin T, cardiac muscle	288	Mus musculus (Mouse)	180-193 ARKKKALSNMMHFGGYIQKTERKS
ALSNMMHFGGYIQK	P50752-3	TNNT2_MOUSE	Troponin T, cardiac muscle	291	Mus musculus (Mouse)	180-193 ARKKKALSNMMHFGGYIQKQAQTE
ALSNMMHFGGYIQK	P50752-4	TNNT2_MOUSE	Troponin T, cardiac muscle	295	Mus musculus (Mouse)	184-197 ARKKKALSNMMHFGGYIQKQAQTE
ALSNMMHFGGYIQK	P50753-2	TNNT2_RAT	Troponin T, cardiac muscle	289	Rattus norvegicus (Rat)	179-192 ARKKKALSNMMHFGGYIQKAQTER
ALSNMMHFGGYIQK	Q15607	Q15607_HUMAN	Cardiac troponin T (Fragment)	250	Homo sapiens (Human)	172-185 ARKKKALSNMMHFGGYIQKAQTER
ALSNMMHFGGYIQK	Q3TH80	Q3TH80_MOUSE	Putative uncharacterized protein	298	Mus musculus (Mouse)	190-203 ARKKKALSNMMHFGGYIQKTERKS
ALSNMMHFGGYIQK	Q3TQ90	Q3TQ90_MOUSE	Putative uncharacterized protein (Fragment)	212	Mus musculus (Mouse)	190-203 ARKKKALSNMMHFGGYIQKTERKS
ALSNMMHFGGYIQK	Q6P3Z7	Q6P3Z7_MOUSE	Tnnt2 protein	302	Mus musculus (Mouse)	194-207 ARKKKALSNMMHFGGYIQKTERKS
ALSNMMHFGGYIQK	Q7Z554	Q7Z554_HUMAN	Troponin T cardiac isoform	226	Homo sapiens (Human)	118-131 ARKKKALSNMMHFGGYIQKTERKS
ALSNMMHFGGYIQK	Q8CH03	Q8CH03_CAVPO	Cardiac troponin 2, exclusion exon 6 #2 isoform	260	Cavia porcellus (Guinea pig)	149-162 ARKKKALSNMMHFGGYIQKQAQTE
ALSNMMHFGGYIQK	Q8CH04	Q8CH04_CAVPO	Cardiac troponin 2, exclusion exon 6 #1 isoform	264	Cavia porcellus (Guinea pig)	153-166 ARKKKALSNMMHFGGYIQKQAQTE
ALSNMMHFGGYIQK	Q8CH05	Q8CH05_CAVPO	Cardiac troponin 2 adult #2 isoform	285	Cavia porcellus (Guinea pig)	174-187 ARKKKALSNMMHFGGYIQKQAQTE
ALSNMMHFGGYIQK	Q8CH06	Q8CH06_CAVPO	Cardiac troponin 2 adult #1 isoform	289	Cavia porcellus (Guinea pig)	178-191 ARKKKALSNMMHFGGYIQKQAQTE
ALSNMMHFGGYIQK	Q8CH07	Q8CH07_CAVPO	Cardiac troponin 2 embryonic #2 isoform	294	Cavia porcellus (Guinea pig)	183-196 ARKKKALSNMMHFGGYIQKQAQTE
ALSNMMHFGGYIQK	Q8CH08	Q8CH08_CAVPO	Cardiac troponin 2 embryonic #1 isoform	298	Cavia porcellus (Guinea pig)	187-200 ARKKKALSNMMHFGGYIQKQAQTE
ALSNMMHFGGYIQK	Q8HYB3	Q8HYB3_CANFA	Cardiac troponin T isoform 2	282	Canis familiaris (Dog) (Canis lupus familiaris)	172-185 ARKKKALSNMMHFGGYIQKAQTER
ALSNMMHFGGYIQK	Q8HYB4	Q8HYB4_CANFA	Cardiac troponin T isoform 1	287	Canis familiaris (Dog) (Canis lupus familiaris)	177-190 ARKKKALSNMMHFGGYIQKAQTER
ALSNMMHFGGYIQK	Q8HYJ0	Q8HYJ0_FELCA	Cardiac troponin T	284	Felis catus (Cat) (Felis silvestris catus)	176-189 ARKKKALSNMMHFGGYIQKTERKS
ALSNMMHFGGYIQK	Q8HYJ1	Q8HYJ1_FELCA	Cardiac troponin T	294	Felis catus (Cat) (Felis silvestris catus)	186-199 ARKKKALSNMMHFGGYIQKTERKS
ALSNMMHFGGYIQK	Q95MC6	Q95MC6_CANFA	Troponin T splicing mutant isoform 2	270	Canis familiaris (Dog) (Canis lupus familiaris)	160-173 ARKKKALSNMMHFGGYIQKAQTER
ALSNMMHFGGYIQK	Q95MC7	Q95MC7_CANFA	Troponin T splicing mutant isoform 1	275	Canis familiaris (Dog) (Canis lupus familiaris)	165-178 ARKKKALSNMMHFGGYIQKAQTER
ALSNMMHFGGYIQK	Q95MC8	Q95MC8_CANFA	Troponin T isoform 2	291	Canis familiaris (Dog) (Canis lupus familiaris)	181-194 ARKKKALSNMMHFGGYIQKAQTER
ALSNMMHFGGYIQK	Q95MC9	Q95MC9_CANFA	Troponin T isoform 1	296	Canis familiaris (Dog) (Canis lupus familiaris)	186-199 ARKKKALSNMMHFGGYIQKAQTER
ALSNMMHFGGYIQK	Q9TUM9	Q9TUM9_BOVIN	Troponin T	284	Bos taurus (Bovine)	174-187 ARKKKALSNMMHFGGYIQKAQTER
ALSNMMHFGGYIQK	Q9Z0X5	Q9Z0X5_CAVPO	Troponin T (Fragment)	177	Cavia porcellus (Guinea pig)	81-94 ARKKKALSNMMHFGGYIQKQAQTE
ALSNMMHFGGYIQK	S7NTU5	S7NTU5_MYOBR	Troponin T, cardiac muscle	700	Myotis brandtii (Brandt's bat)	475-488 ARKKKALSNMMHFGGYIQKTERKS
ALSNMMHFGGYIQK	S9XCN0	S9XCN0_9CETA	Uncharacterized protein (Fragment)	73	Camelus ferus (Wild Bactrian camel)	24-37 ARKKKALSNMMHFGGYIQKTERKS
ALSNMMHFGGYIQK	W5QBX2	W5QBX2_SHEEP	Troponin T, cardiac muscle (Fragment)	238	Ovis aries (Sheep)	130-143 ARKKKALSNMMHFGGYIQKTERKS
ALSNMMHFGGYIQK	W8FVU0	W8FVU0_CAPHI	Troponin T type 2	285	Capra hircus (Goat)	175-188 ARKKKALSNMMHFGGYIQKAQTER

## Sheet: VLAIDHLNEDQLR
Query sequence	Protein AC	Protein ID	Protein Name	Length	Organism	Match range	Protein Links to Proteomic DBs	Immune Epitope DB
VLAIDHLNEDQLR	A9YUA5	A9YUA5_RAT	Cardiac troponin T2	289	Rattus norvegicus (Rat)	219-231 AERRKVLAIDHLNEDQLREKAKE	PRIDE
VLAIDHLNEDQLR	P13789	TNNT2_BOVIN	Troponin T, cardiac muscle	285	Bos taurus (Bovine)	215-227 AERRKVLAIDHLNEDQLREKAKE	PRIDE
VLAIDHLNEDQLR	P45379	TNNT2_HUMAN	Troponin T, cardiac muscle	298	Homo sapiens (Human)	228-240 AERRKVLAIDHLNEDQLREKAKE	NIST, PRIDE
VLAIDHLNEDQLR	P50753	TNNT2_RAT	Troponin T, cardiac muscle	299	Rattus norvegicus (Rat)	229-241 AERRKVLAIDHLNEDQLREKAKE	PRIDE
VLAIDHLNEDQLR	A0A024R953	A0A024R953_HUMAN	Troponin T type 2 (Cardiac), isoform CRA_a	229	Homo sapiens (Human)	159-171 AERRKVLAIDHLNEDQLREKAKE
VLAIDHLNEDQLR	B1WBR4	B1WBR4_RAT	Tnnt2 protein	297	Rattus norvegicus (Rat)	227-239 AERRKVLAIDHLNEDQLREKAKE
VLAIDHLNEDQLR	D2GZN6	D2GZN6_AILME	Putative uncharacterized protein (Fragment)	194	Ailuropoda melanoleuca (Giant panda)	148-160 AERRKVLAIDHLNEDQLREKAKE
VLAIDHLNEDQLR	E7EPW4	E7EPW4_HUMAN	Troponin T, cardiac muscle (Fragment)	271	Homo sapiens (Human)	212-224 AERRKVLAIDHLNEDQLREKAKE
VLAIDHLNEDQLR	F1LMI8	F1LMI8_RAT	Troponin T, cardiac muscle	289	Rattus norvegicus (Rat)	219-231 AERRKVLAIDHLNEDQLREKAKE
VLAIDHLNEDQLR	F1LQ95	F1LQ95_RAT	Troponin T, cardiac muscle	299	Rattus norvegicus (Rat)	229-241 AERRKVLAIDHLNEDQLREKAKE
VLAIDHLNEDQLR	F1PLD1	F1PLD1_CANFA	Uncharacterized protein	274	Canis familiaris (Dog) (Canis lupus familiaris)	204-216 AERRKVLAIDHLNEDQLREKAKE
VLAIDHLNEDQLR	F6ZDK2	F6ZDK2_MACMU	Uncharacterized protein	294	Macaca mulatta (Rhesus macaque)	224-236 AERRKVLAIDHLNEDQLREKAKE
VLAIDHLNEDQLR	F6ZDK9	F6ZDK9_MACMU	Uncharacterized protein	297	Macaca mulatta (Rhesus macaque)	227-239 AERRKVLAIDHLNEDQLREKAKE
VLAIDHLNEDQLR	F6ZDL9	F6ZDL9_MACMU	Uncharacterized protein	283	Macaca mulatta (Rhesus macaque)	213-225 AERRKVLAIDHLNEDQLREKAKE
VLAIDHLNEDQLR	F6ZDM7	F6ZDM7_MACMU	Uncharacterized protein	258	Macaca mulatta (Rhesus macaque)	188-200 AERRKVLAIDHLNEDQLREKAKE
VLAIDHLNEDQLR	F7C9B8	F7C9B8_CALJA	Uncharacterized protein	256	Callithrix jacchus (White-tufted-ear marmoset)	186-198 AERRKVLAIDHLNEDQLREKAKE
VLAIDHLNEDQLR	F7CP81	F7CP81_CALJA	Uncharacterized protein	283	Callithrix jacchus (White-tufted-ear marmoset)	213-225 AERRKVLAIDHLNEDQLREKAKE
VLAIDHLNEDQLR	F7CPB9	F7CPB9_CALJA	Uncharacterized protein	286	Callithrix jacchus (White-tufted-ear marmoset)	216-228 AERRKVLAIDHLNEDQLREKAKE
VLAIDHLNEDQLR	F7FUA0	F7FUA0_ORNAN	Uncharacterized protein (Fragment)	171	Ornithorhynchus anatinus (Duckbill platypus)	159-171 AERRKVLAIDHLNEDQLR
VLAIDHLNEDQLR	F7FUA2	F7FUA2_ORNAN	Uncharacterized protein (Fragment)	173	Ornithorhynchus anatinus (Duckbill platypus)	161-173 AERRKVLAIDHLNEDQLR
VLAIDHLNEDQLR	F7H745	F7H745_CALJA	Uncharacterized protein	296	Callithrix jacchus (White-tufted-ear marmoset)	226-238 AERRKVLAIDHLNEDQLREKAKE
VLAIDHLNEDQLR	F7HC37	F7HC37_CALJA	Uncharacterized protein	298	Callithrix jacchus (White-tufted-ear marmoset)	228-240 AERRKVLAIDHLNEDQLREKAKE
VLAIDHLNEDQLR	F7HC43	F7HC43_CALJA	Uncharacterized protein	298	Callithrix jacchus (White-tufted-ear marmoset)	228-240 AERRKVLAIDHLNEDQLREKAKE
VLAIDHLNEDQLR	F8W748	F8W748_HUMAN	Troponin T, cardiac muscle	293	Homo sapiens (Human)	223-235 AERRKVLAIDHLNEDQLREKAKE
VLAIDHLNEDQLR	F8W9V2	F8W9V2_HUMAN	Troponin T, cardiac muscle	283	Homo sapiens (Human)	213-225 AERRKVLAIDHLNEDQLREKAKE
VLAIDHLNEDQLR	F8WAF6	F8WAF6_HUMAN	Troponin T, cardiac muscle	297	Homo sapiens (Human)	227-239 AERRKVLAIDHLNEDQLREKAKE
VLAIDHLNEDQLR	G1M0J7	G1M0J7_AILME	Uncharacterized protein	295	Ailuropoda melanoleuca (Giant panda)	225-237 AERRKVLAIDHLNEDQLREKAKE
VLAIDHLNEDQLR	G1S8X4	G1S8X4_NOMLE	Uncharacterized protein	295	Nomascus leucogenys (Northern white-cheeked gibbon) (Hylobates leucogenys)	225-237 AERRKVLAIDHLNEDQLREKAKE
VLAIDHLNEDQLR	G3H3J3	G3H3J3_CRIGR	Troponin T, cardiac muscle	215	Cricetulus griseus (Chinese hamster) (Cricetulus barabensis griseus)	145-157 AERRKVLAIDHLNEDQLREKAKE
VLAIDHLNEDQLR	G3MZI6	G3MZI6_BOVIN	Troponin T, cardiac muscle (Fragment)	193	Bos taurus (Bovine)	150-162 AERRKVLAIDHLNEDQLREKAKE
VLAIDHLNEDQLR	G3RA99	G3RA99_GORGO	Uncharacterized protein	296	Gorilla gorilla gorilla (Lowland gorilla)	226-238 AERRKVLAIDHLNEDQLREKAKE
VLAIDHLNEDQLR	G3RNW3	G3RNW3_GORGO	Uncharacterized protein (Fragment)	216	Gorilla gorilla gorilla (Lowland gorilla)	146-158 AERRKVLAIDHLNEDQLRALSYW
VLAIDHLNEDQLR	G3SYC8	G3SYC8_LOXAF	Uncharacterized protein	293	Loxodonta africana (African elephant)	223-235 AERRKVLAIDHLNEDQLREKAKE
VLAIDHLNEDQLR	G3VGK7	G3VGK7_SARHA	Uncharacterized protein	301	Sarcophilus harrisii (Tasmanian devil) (Sarcophilus laniarius)	231-243 AERRKVLAIDHLNEDQLREKAKD
VLAIDHLNEDQLR	G5B3A3	G5B3A3_HETGA	Troponin T, cardiac muscle (Fragment)	277	Heterocephalus glaber (Naked mole rat)	207-219 AERRKVLAIDHLNEDQLREKAKE
VLAIDHLNEDQLR	G7N9X2	G7N9X2_MACMU	Putative uncharacterized protein	297	Macaca mulatta (Rhesus macaque)	227-239 AERRKVLAIDHLNEDQLREKAKE
VLAIDHLNEDQLR	G7NWF7	G7NWF7_MACFA	Putative uncharacterized protein	297	Macaca fascicularis (Crab-eating macaque) (Cynomolgus monkey)	227-239 AERRKVLAIDHLNEDQLREKAKE
VLAIDHLNEDQLR	G9KUI9	G9KUI9_MUSPF	Troponin T type 2 (Fragment)	283	Mustela putorius furo (European domestic ferret) (Mustela furo)	214-226 AERRKVLAIDHLNEDQLREKAKE
VLAIDHLNEDQLR	H0VT34	H0VT34_CAVPO	Uncharacterized protein	294	Cavia porcellus (Guinea pig)	224-236 AERRKVLAIDHLNEDQLREKAKE
VLAIDHLNEDQLR	H0VZ35	H0VZ35_CAVPO	Uncharacterized protein	260	Cavia porcellus (Guinea pig)	190-202 AERRKVLAIDHLNEDQLREKAKE
VLAIDHLNEDQLR	H0VZE5	H0VZE5_CAVPO	Uncharacterized protein	299	Cavia porcellus (Guinea pig)	229-241 AERRKVLAIDHLNEDQLREKAKE
VLAIDHLNEDQLR	H0W2C7	H0W2C7_CAVPO	Uncharacterized protein	179	Cavia porcellus (Guinea pig)	124-136 AERRKVLAIDHLNEDQLREKAKE
VLAIDHLNEDQLR	H0W2R3	H0W2R3_CAVPO	Uncharacterized protein	298	Cavia porcellus (Guinea pig)	228-240 AERRKVLAIDHLNEDQLREKAKE
VLAIDHLNEDQLR	H2N479	H2N479_PONAB	Uncharacterized protein	295	Pongo abelii (Sumatran orangutan) (Pongo pygmaeus abelii)	225-237 AERRKVLAIDHLNEDQLREKAKE
VLAIDHLNEDQLR	H2R230	H2R230_PANTR	Uncharacterized protein (Fragment)	216	Pan troglodytes (Chimpanzee)	146-158 AERRKVLAIDHLNEDQLREKAKE
VLAIDHLNEDQLR	H8WGD3	H8WGD3_PIG	Cardiac troponin T isoform 1	297	Sus scrofa domesticus (domestic pig)	227-239 AERRKVLAIDHLNEDQLREKAKE
VLAIDHLNEDQLR	H8WGD4	H8WGD4_PIG	Cardiac troponin T isoform 1a	296	Sus scrofa domesticus (domestic pig)	226-238 AERRKVLAIDHLNEDQLREKAKE
VLAIDHLNEDQLR	H8WGD5	H8WGD5_PIG	Cardiac troponin T isoform 2	292	Sus scrofa domesticus (domestic pig)	222-234 AERRKVLAIDHLNEDQLREKAKE
VLAIDHLNEDQLR	H8WGD6	H8WGD6_PIG	Cardiac troponin T isoform 3	287	Sus scrofa domesticus (domestic pig)	217-229 AERRKVLAIDHLNEDQLREKAKE
VLAIDHLNEDQLR	H8WGD7	H8WGD7_PIG	Cardiac troponin T isoform 4	282	Sus scrofa domesticus (domestic pig)	212-224 AERRKVLAIDHLNEDQLREKAKE
VLAIDHLNEDQLR	I3LS66	I3LS66_PIG	Uncharacterized protein	295	Sus scrofa (Pig)	225-237 AERRKVLAIDHLNEDQLREKAKE
VLAIDHLNEDQLR	I3NBB4	I3NBB4_SPETR	Uncharacterized protein	296	Spermophilus tridecemlineatus (Thirteen-lined ground squirrel) (Ictidomys tridecemlineatus)	226-238 AERRKVLAIDHLNEDQLREKAKE
VLAIDHLNEDQLR	J3KQN2	J3KQN2_HUMAN	Troponin T, cardiac muscle	291	Homo sapiens (Human)	221-233 AERRKVLAIDHLNEDQLREKAKE
VLAIDHLNEDQLR	J9NTF9	J9NTF9_CANFA	Uncharacterized protein	281	Canis familiaris (Dog) (Canis lupus familiaris)	211-223 AERRKVLAIDHLNEDQLREKAKE
VLAIDHLNEDQLR	J9NVS0	J9NVS0_CANFA	Uncharacterized protein	290	Canis familiaris (Dog) (Canis lupus familiaris)	220-232 AERRKVLAIDHLNEDQLREKAKE
VLAIDHLNEDQLR	J9NX82	J9NX82_CANFA	Uncharacterized protein	286	Canis familiaris (Dog) (Canis lupus familiaris)	216-228 AERRKVLAIDHLNEDQLREKAKE
VLAIDHLNEDQLR	J9P6P7	J9P6P7_CANFA	Uncharacterized protein	296	Canis familiaris (Dog) (Canis lupus familiaris)	226-238 AERRKVLAIDHLNEDQLREKAKE
VLAIDHLNEDQLR	J9P7S9	J9P7S9_CANFA	Uncharacterized protein	295	Canis familiaris (Dog) (Canis lupus familiaris)	225-237 AERRKVLAIDHLNEDQLREKAKE
VLAIDHLNEDQLR	K7CTI2	K7CTI2_PANTR	Troponin T type 2 (Cardiac)	285	Pan troglodytes (Chimpanzee)	215-227 AERRKVLAIDHLNEDQLREKAKE
VLAIDHLNEDQLR	K7D7K5	K7D7K5_PANTR	Troponin T type 2 (Cardiac)	298	Pan troglodytes (Chimpanzee)	228-240 AERRKVLAIDHLNEDQLREKAKE
VLAIDHLNEDQLR	K7DLH1	K7DLH1_PANTR	Troponin T type 2 (Cardiac)	295	Pan troglodytes (Chimpanzee)	225-237 AERRKVLAIDHLNEDQLREKAKE
VLAIDHLNEDQLR	L8HVG1	L8HVG1_9CETA	Troponin T, cardiac muscle (Fragment)	263	Bos mutus	193-205 AERRKVLAIDHLNEDQLREKAKE
VLAIDHLNEDQLR	L9K5C8	L9K5C8_TUPCH	Ladinin-1	782	Tupaia chinensis (Chinese tree shrew)	712-724 AERRKVLAIDHLNEDQLREKAKE
VLAIDHLNEDQLR	M3W2I6	M3W2I6_FELCA	Uncharacterized protein	294	Felis catus (Cat) (Felis silvestris catus)	224-236 AERRKVLAIDHLNEDQLREKAKE
VLAIDHLNEDQLR	M3X0M3	M3X0M3_FELCA	Uncharacterized protein	284	Felis catus (Cat) (Felis silvestris catus)	214-226 AERRKVLAIDHLNEDQLREKAKE
VLAIDHLNEDQLR	M3YGS6	M3YGS6_MUSPF	Uncharacterized protein	298	Mustela putorius furo (European domestic ferret) (Mustela furo)	228-240 AERRKVLAIDHLNEDQLREKAKE
VLAIDHLNEDQLR	P09741	TNNT2_RABIT	Troponin T, cardiac muscle	301	Oryctolagus cuniculus (Rabbit)	231-243 AERRKVLAIDHLNEDQLREKAKE
VLAIDHLNEDQLR	P09741-2	TNNT2_RABIT	Troponin T, cardiac muscle	295	Oryctolagus cuniculus (Rabbit)	225-237 AERRKVLAIDHLNEDQLREKAKE
VLAIDHLNEDQLR	P09741-3	TNNT2_RABIT	Troponin T, cardiac muscle	291	Oryctolagus cuniculus (Rabbit)	221-233 AERRKVLAIDHLNEDQLREKAKE
VLAIDHLNEDQLR	P09741-4	TNNT2_RABIT	Troponin T, cardiac muscle	285	Oryctolagus cuniculus (Rabbit)	215-227 AERRKVLAIDHLNEDQLREKAKE
VLAIDHLNEDQLR	P13789-2	TNNT2_BOVIN	Troponin T, cardiac muscle	280	Bos taurus (Bovine)	210-222 AERRKVLAIDHLNEDQLREKAKE
VLAIDHLNEDQLR	P45379-10	TNNT2_HUMAN	Troponin T, cardiac muscle	295	Homo sapiens (Human)	225-237 AERRKVLAIDHLNEDQLREKAKE
VLAIDHLNEDQLR	P45379-11	TNNT2_HUMAN	Troponin T, cardiac muscle	285	Homo sapiens (Human)	215-227 AERRKVLAIDHLNEDQLREKAKE
VLAIDHLNEDQLR	P45379-12	TNNT2_HUMAN	Troponin T, cardiac muscle	255	Homo sapiens (Human)	185-197 AERRKVLAIDHLNEDQLREKAKE
VLAIDHLNEDQLR	P45379-2	TNNT2_HUMAN	Troponin T, cardiac muscle	297	Homo sapiens (Human)	227-239 AERRKVLAIDHLNEDQLREKAKE
VLAIDHLNEDQLR	P45379-3	TNNT2_HUMAN	Troponin T, cardiac muscle	297	Homo sapiens (Human)	227-239 AERRKVLAIDHLNEDQLREKAKE
VLAIDHLNEDQLR	P45379-4	TNNT2_HUMAN	Troponin T, cardiac muscle	296	Homo sapiens (Human)	226-238 AERRKVLAIDHLNEDQLREKAKE
VLAIDHLNEDQLR	P45379-5	TNNT2_HUMAN	Troponin T, cardiac muscle	297	Homo sapiens (Human)	227-239 AERRKVLAIDHLNEDQLREKAKE
VLAIDHLNEDQLR	P45379-6	TNNT2_HUMAN	Troponin T, cardiac muscle	288	Homo sapiens (Human)	218-230 AERRKVLAIDHLNEDQLREKAKE
VLAIDHLNEDQLR	P45379-7	TNNT2_HUMAN	Troponin T, cardiac muscle	283	Homo sapiens (Human)	213-225 AERRKVLAIDHLNEDQLREKAKE
VLAIDHLNEDQLR	P45379-8	TNNT2_HUMAN	Troponin T, cardiac muscle	293	Homo sapiens (Human)	223-235 AERRKVLAIDHLNEDQLREKAKE
VLAIDHLNEDQLR	P45379-9	TNNT2_HUMAN	Troponin T, cardiac muscle	259	Homo sapiens (Human)	189-201 AERRKVLAIDHLNEDQLREKAKE
VLAIDHLNEDQLR	P50751	TNNT2_SHEEP	Troponin T, cardiac muscle	287	Ovis aries (Sheep)	217-229 AERRKVLAIDHLNEDQLREKARE
VLAIDHLNEDQLR	P50753-2	TNNT2_RAT	Troponin T, cardiac muscle	289	Rattus norvegicus (Rat)	219-231 AERRKVLAIDHLNEDQLREKAKE
VLAIDHLNEDQLR	Q15607	Q15607_HUMAN	Cardiac troponin T (Fragment)	250	Homo sapiens (Human)	212-224 AERRKVLAIDHLNEDQLREKAKE
VLAIDHLNEDQLR	Q7Z554	Q7Z554_HUMAN	Troponin T cardiac isoform	226	Homo sapiens (Human)	156-168 AERRKVLAIDHLNEDQLREKAKE
VLAIDHLNEDQLR	Q8CH03	Q8CH03_CAVPO	Cardiac troponin 2, exclusion exon 6 #2 isoform	260	Cavia porcellus (Guinea pig)	190-202 AERRKVLAIDHLNEDQLREKAKE
VLAIDHLNEDQLR	Q8CH04	Q8CH04_CAVPO	Cardiac troponin 2, exclusion exon 6 #1 isoform	264	Cavia porcellus (Guinea pig)	194-206 AERRKVLAIDHLNEDQLREKAKE
VLAIDHLNEDQLR	Q8CH05	Q8CH05_CAVPO	Cardiac troponin 2 adult #2 isoform	285	Cavia porcellus (Guinea pig)	215-227 AERRKVLAIDHLNEDQLREKAKE
VLAIDHLNEDQLR	Q8CH06	Q8CH06_CAVPO	Cardiac troponin 2 adult #1 isoform	289	Cavia porcellus (Guinea pig)	219-231 AERRKVLAIDHLNEDQLREKAKE
VLAIDHLNEDQLR	Q8CH07	Q8CH07_CAVPO	Cardiac troponin 2 embryonic #2 isoform	294	Cavia porcellus (Guinea pig)	224-236 AERRKVLAIDHLNEDQLREKAKE
VLAIDHLNEDQLR	Q8CH08	Q8CH08_CAVPO	Cardiac troponin 2 embryonic #1 isoform	298	Cavia porcellus (Guinea pig)	228-240 AERRKVLAIDHLNEDQLREKAKE
VLAIDHLNEDQLR	Q8HYB3	Q8HYB3_CANFA	Cardiac troponin T isoform 2	282	Canis familiaris (Dog) (Canis lupus familiaris)	212-224 AERRKVLAIDHLNEDQLREKAKE
VLAIDHLNEDQLR	Q8HYB4	Q8HYB4_CANFA	Cardiac troponin T isoform 1	287	Canis familiaris (Dog) (Canis lupus familiaris)	217-229 AERRKVLAIDHLNEDQLREKAKE
VLAIDHLNEDQLR	Q8HYJ0	Q8HYJ0_FELCA	Cardiac troponin T	284	Felis catus (Cat) (Felis silvestris catus)	214-226 AERRKVLAIDHLNEDQLREKAKE
VLAIDHLNEDQLR	Q8HYJ1	Q8HYJ1_FELCA	Cardiac troponin T	294	Felis catus (Cat) (Felis silvestris catus)	224-236 AERRKVLAIDHLNEDQLREKAKE
VLAIDHLNEDQLR	Q95MC6	Q95MC6_CANFA	Troponin T splicing mutant isoform 2	270	Canis familiaris (Dog) (Canis lupus familiaris)	200-212 AERRKVLAIDHLNEDQLREKAKE
VLAIDHLNEDQLR	Q95MC7	Q95MC7_CANFA	Troponin T splicing mutant isoform 1	275	Canis familiaris (Dog) (Canis lupus familiaris)	205-217 AERRKVLAIDHLNEDQLREKAKE
VLAIDHLNEDQLR	Q95MC8	Q95MC8_CANFA	Troponin T isoform 2	291	Canis familiaris (Dog) (Canis lupus familiaris)	221-233 AERRKVLAIDHLNEDQLREKAKE
VLAIDHLNEDQLR	Q95MC9	Q95MC9_CANFA	Troponin T isoform 1	296	Canis familiaris (Dog) (Canis lupus familiaris)	226-238 AERRKVLAIDHLNEDQLREKAKE
VLAIDHLNEDQLR	Q9TUM9	Q9TUM9_BOVIN	Troponin T	284	Bos taurus (Bovine)	214-226 AERRKVLAIDHLNEDQLREKAKE
VLAIDHLNEDQLR	Q9Z0X5	Q9Z0X5_CAVPO	Troponin T (Fragment)	177	Cavia porcellus (Guinea pig)	122-134 AERRKVLAIDHLNEDQLREKAKE
VLAIDHLNEDQLR	S7NTU5	S7NTU5_MYOBR	Troponin T, cardiac muscle	700	Myotis brandtii (Brandt's bat)	513-525 AERRKVLAIDHLNEDQLREKAKE
VLAIDHLNEDQLR	U6D0N0	U6D0N0_NEOVI	Troponin T type 2 (Cardiac) (Fragment)	95	Neovison vison (American mink) (Mustela vison)	25-37 AERRKVLAIDHLNEDQLREKAKE
VLAIDHLNEDQLR	W8FVU0	W8FVU0_CAPHI	Troponin T type 2	285	Capra hircus (Goat)	215-227 AERRKVLAIDHLNEDQLREKARE

## Sheet: AKELWQSIYNLEAEKFDLQEK
Query sequence	Protein AC	Protein ID	Protein Name	Length	Organism	Match range	Protein Links to Proteomic DBs	Immune Epitope DB
AKELWQSIYNLEAEKFDLQEK	P45379	TNNT2_HUMAN	Troponin T, cardiac muscle	298	Homo sapiens (Human)	243-263 QLREKAKELWQSIYNLEAEKFDLQEKFKQQK	NIST, PRIDE
AKELWQSIYNLEAEKFDLQEK	A0A024R953	A0A024R953_HUMAN	Troponin T type 2 (Cardiac), isoform CRA_a	229	Homo sapiens (Human)	174-194 QLREKAKELWQSIYNLEAEKFDLQEKFKQQK
AKELWQSIYNLEAEKFDLQEK	E7EPW4	E7EPW4_HUMAN	Troponin T, cardiac muscle (Fragment)	271	Homo sapiens (Human)	227-247 QLREKAKELWQSIYNLEAEKFDLQEKFKQQK
AKELWQSIYNLEAEKFDLQEK	F1PLD1	F1PLD1_CANFA	Uncharacterized protein	274	Canis familiaris (Dog) (Canis lupus familiaris)	219-239 QLREKAKELWQSIYNLEAEKFDLQEKFKQQK
AKELWQSIYNLEAEKFDLQEK	F7C9B8	F7C9B8_CALJA	Uncharacterized protein	256	Callithrix jacchus (White-tufted-ear marmoset)	201-221 QLREKAKELWQSIYNLEAEKFDLQEKFKQQK
AKELWQSIYNLEAEKFDLQEK	F7CP81	F7CP81_CALJA	Uncharacterized protein	283	Callithrix jacchus (White-tufted-ear marmoset)	228-248 QLREKAKELWQSIYNLEAEKFDLQEKFKQQK
AKELWQSIYNLEAEKFDLQEK	F7CPB9	F7CPB9_CALJA	Uncharacterized protein	286	Callithrix jacchus (White-tufted-ear marmoset)	231-251 QLREKAKELWQSIYNLEAEKFDLQEKFKQQK
AKELWQSIYNLEAEKFDLQEK	F7H745	F7H745_CALJA	Uncharacterized protein	296	Callithrix jacchus (White-tufted-ear marmoset)	241-261 QLREKAKELWQSIYNLEAEKFDLQEKFKQQK
AKELWQSIYNLEAEKFDLQEK	F7HC37	F7HC37_CALJA	Uncharacterized protein	298	Callithrix jacchus (White-tufted-ear marmoset)	243-263 QLREKAKELWQSIYNLEAEKFDLQEKFKQQK
AKELWQSIYNLEAEKFDLQEK	F7HC43	F7HC43_CALJA	Uncharacterized protein	298	Callithrix jacchus (White-tufted-ear marmoset)	243-263 QLREKAKELWQSIYNLEAEKFDLQEKFKQQK
AKELWQSIYNLEAEKFDLQEK	F8W748	F8W748_HUMAN	Troponin T, cardiac muscle	293	Homo sapiens (Human)	238-258 QLREKAKELWQSIYNLEAEKFDLQEKFKQQK
AKELWQSIYNLEAEKFDLQEK	F8W9V2	F8W9V2_HUMAN	Troponin T, cardiac muscle	283	Homo sapiens (Human)	228-248 QLREKAKELWQSIYNLEAEKFDLQEKFKQQK
AKELWQSIYNLEAEKFDLQEK	F8WAF6	F8WAF6_HUMAN	Troponin T, cardiac muscle	297	Homo sapiens (Human)	242-262 QLREKAKELWQSIYNLEAEKFDLQEKFKQQK
AKELWQSIYNLEAEKFDLQEK	G1S8X4	G1S8X4_NOMLE	Uncharacterized protein	295	Nomascus leucogenys (Northern white-cheeked gibbon) (Hylobates leucogenys)	240-260 QLREKAKELWQSIYNLEAEKFDLQEKFKQQK
AKELWQSIYNLEAEKFDLQEK	G3RA99	G3RA99_GORGO	Uncharacterized protein	296	Gorilla gorilla gorilla (Lowland gorilla)	241-261 QLREKAKELWQSIYNLEAEKFDLQEKFKQQK
AKELWQSIYNLEAEKFDLQEK	G3RNW3	G3RNW3_GORGO	Uncharacterized protein (Fragment)	216	Gorilla gorilla gorilla (Lowland gorilla)	176-196 PCREKAKELWQSIYNLEAEKFDLQEKFKQQK
AKELWQSIYNLEAEKFDLQEK	G3SYC8	G3SYC8_LOXAF	Uncharacterized protein	293	Loxodonta africana (African elephant)	238-258 QLREKAKELWQSIYNLEAEKFDLQEKFKQQK
AKELWQSIYNLEAEKFDLQEK	G9KUI9	G9KUI9_MUSPF	Troponin T type 2 (Fragment)	283	Mustela putorius furo (European domestic ferret) (Mustela furo)	229-249 QLREKAKELWQSIYNLEAEKFDLQEKFKQQK
AKELWQSIYNLEAEKFDLQEK	H2N479	H2N479_PONAB	Uncharacterized protein	295	Pongo abelii (Sumatran orangutan) (Pongo pygmaeus abelii)	240-260 QLREKAKELWQSIYNLEAEKFDLQEKFKQQK
AKELWQSIYNLEAEKFDLQEK	H2R230	H2R230_PANTR	Uncharacterized protein (Fragment)	216	Pan troglodytes (Chimpanzee)	161-181 QLREKAKELWQSIYNLEAEKFDLQEKFKQQK
AKELWQSIYNLEAEKFDLQEK	H8WGD3	H8WGD3_PIG	Cardiac troponin T isoform 1	297	Sus scrofa domesticus (domestic pig)	242-262 QLREKAKELWQSIYNLEAEKFDLQEKFKQQK
AKELWQSIYNLEAEKFDLQEK	H8WGD4	H8WGD4_PIG	Cardiac troponin T isoform 1a	296	Sus scrofa domesticus (domestic pig)	241-261 QLREKAKELWQSIYNLEAEKFDLQEKFKQQK
AKELWQSIYNLEAEKFDLQEK	H8WGD5	H8WGD5_PIG	Cardiac troponin T isoform 2	292	Sus scrofa domesticus (domestic pig)	237-257 QLREKAKELWQSIYNLEAEKFDLQEKFKQQK
AKELWQSIYNLEAEKFDLQEK	H8WGD6	H8WGD6_PIG	Cardiac troponin T isoform 3	287	Sus scrofa domesticus (domestic pig)	232-252 QLREKAKELWQSIYNLEAEKFDLQEKFKQQK
AKELWQSIYNLEAEKFDLQEK	H8WGD7	H8WGD7_PIG	Cardiac troponin T isoform 4	282	Sus scrofa domesticus (domestic pig)	227-247 QLREKAKELWQSIYNLEAEKFDLQEKFKQQK
AKELWQSIYNLEAEKFDLQEK	I3LS66	I3LS66_PIG	Uncharacterized protein	295	Sus scrofa (Pig)	240-260 QLREKAKELWQSIYNLEAEKFDLQEKFKQQK
AKELWQSIYNLEAEKFDLQEK	I3NBB4	I3NBB4_SPETR	Uncharacterized protein	296	Spermophilus tridecemlineatus (Thirteen-lined ground squirrel) (Ictidomys tridecemlineatus)	241-261 QLREKAKELWQSIYNLEAEKFDLQEKFKQQK
AKELWQSIYNLEAEKFDLQEK	J3KQN2	J3KQN2_HUMAN	Troponin T, cardiac muscle	291	Homo sapiens (Human)	236-256 QLREKAKELWQSIYNLEAEKFDLQEKFKQQK
AKELWQSIYNLEAEKFDLQEK	J9NTF9	J9NTF9_CANFA	Uncharacterized protein	281	Canis familiaris (Dog) (Canis lupus familiaris)	226-246 QLREKAKELWQSIYNLEAEKFDLQEKFKQQK
AKELWQSIYNLEAEKFDLQEK	J9NVS0	J9NVS0_CANFA	Uncharacterized protein	290	Canis familiaris (Dog) (Canis lupus familiaris)	235-255 QLREKAKELWQSIYNLEAEKFDLQEKFKQQK
AKELWQSIYNLEAEKFDLQEK	J9NX82	J9NX82_CANFA	Uncharacterized protein	286	Canis familiaris (Dog) (Canis lupus familiaris)	231-251 QLREKAKELWQSIYNLEAEKFDLQEKFKQQK
AKELWQSIYNLEAEKFDLQEK	J9P6P7	J9P6P7_CANFA	Uncharacterized protein	296	Canis familiaris (Dog) (Canis lupus familiaris)	241-261 QLREKAKELWQSIYNLEAEKFDLQEKFKQQK
AKELWQSIYNLEAEKFDLQEK	J9P7S9	J9P7S9_CANFA	Uncharacterized protein	295	Canis familiaris (Dog) (Canis lupus familiaris)	240-260 QLREKAKELWQSIYNLEAEKFDLQEKFKQQK
AKELWQSIYNLEAEKFDLQEK	K7CTI2	K7CTI2_PANTR	Troponin T type 2 (Cardiac)	285	Pan troglodytes (Chimpanzee)	230-250 QLREKAKELWQSIYNLEAEKFDLQEKFKQQK
AKELWQSIYNLEAEKFDLQEK	K7D7K5	K7D7K5_PANTR	Troponin T type 2 (Cardiac)	298	Pan troglodytes (Chimpanzee)	243-263 QLREKAKELWQSIYNLEAEKFDLQEKFKQQK
AKELWQSIYNLEAEKFDLQEK	K7DLH1	K7DLH1_PANTR	Troponin T type 2 (Cardiac)	295	Pan troglodytes (Chimpanzee)	240-260 QLREKAKELWQSIYNLEAEKFDLQEKFKQQK
AKELWQSIYNLEAEKFDLQEK	L5L622	L5L622_PTEAL	Ladinin-1	753	Pteropus alecto (Black flying fox)	679-699 QLREKAKELWQSIYNLEAEKFDLQEKFKQQK
AKELWQSIYNLEAEKFDLQEK	L9K5C8	L9K5C8_TUPCH	Ladinin-1	782	Tupaia chinensis (Chinese tree shrew)	727-747 QLREKAKELWQSIYNLEAEKFDLQEKFKQQK
AKELWQSIYNLEAEKFDLQEK	M3W2I6	M3W2I6_FELCA	Uncharacterized protein	294	Felis catus (Cat) (Felis silvestris catus)	239-259 QLREKAKELWQSIYNLEAEKFDLQEKFKQQK
AKELWQSIYNLEAEKFDLQEK	M3X0M3	M3X0M3_FELCA	Uncharacterized protein	284	Felis catus (Cat) (Felis silvestris catus)	229-249 QLREKAKELWQSIYNLEAEKFDLQEKFKQQK
AKELWQSIYNLEAEKFDLQEK	M3YGS6	M3YGS6_MUSPF	Uncharacterized protein	298	Mustela putorius furo (European domestic ferret) (Mustela furo)	243-263 QLREKAKELWQSIYNLEAEKFDLQEKFKQQK
AKELWQSIYNLEAEKFDLQEK	P09741	TNNT2_RABIT	Troponin T, cardiac muscle	301	Oryctolagus cuniculus (Rabbit)	246-266 QLREKAKELWQSIYNLEAEKFDLQEKFKQQK
AKELWQSIYNLEAEKFDLQEK	P09741-2	TNNT2_RABIT	Troponin T, cardiac muscle	295	Oryctolagus cuniculus (Rabbit)	240-260 QLREKAKELWQSIYNLEAEKFDLQEKFKQQK
AKELWQSIYNLEAEKFDLQEK	P09741-3	TNNT2_RABIT	Troponin T, cardiac muscle	291	Oryctolagus cuniculus (Rabbit)	236-256 QLREKAKELWQSIYNLEAEKFDLQEKFKQQK
AKELWQSIYNLEAEKFDLQEK	P09741-4	TNNT2_RABIT	Troponin T, cardiac muscle	285	Oryctolagus cuniculus (Rabbit)	230-250 QLREKAKELWQSIYNLEAEKFDLQEKFKQQK
AKELWQSIYNLEAEKFDLQEK	P45379-10	TNNT2_HUMAN	Troponin T, cardiac muscle	295	Homo sapiens (Human)	240-260 QLREKAKELWQSIYNLEAEKFDLQEKFKQQK
AKELWQSIYNLEAEKFDLQEK	P45379-11	TNNT2_HUMAN	Troponin T, cardiac muscle	285	Homo sapiens (Human)	230-250 QLREKAKELWQSIYNLEAEKFDLQEKFKQQK
AKELWQSIYNLEAEKFDLQEK	P45379-12	TNNT2_HUMAN	Troponin T, cardiac muscle	255	Homo sapiens (Human)	200-220 QLREKAKELWQSIYNLEAEKFDLQEKFKQQK
AKELWQSIYNLEAEKFDLQEK	P45379-2	TNNT2_HUMAN	Troponin T, cardiac muscle	297	Homo sapiens (Human)	242-262 QLREKAKELWQSIYNLEAEKFDLQEKFKQQK
AKELWQSIYNLEAEKFDLQEK	P45379-3	TNNT2_HUMAN	Troponin T, cardiac muscle	297	Homo sapiens (Human)	242-262 QLREKAKELWQSIYNLEAEKFDLQEKFKQQK
AKELWQSIYNLEAEKFDLQEK	P45379-4	TNNT2_HUMAN	Troponin T, cardiac muscle	296	Homo sapiens (Human)	241-261 QLREKAKELWQSIYNLEAEKFDLQEKFKQQK
AKELWQSIYNLEAEKFDLQEK	P45379-5	TNNT2_HUMAN	Troponin T, cardiac muscle	297	Homo sapiens (Human)	242-262 QLREKAKELWQSIYNLEAEKFDLQEKFKQQK
AKELWQSIYNLEAEKFDLQEK	P45379-6	TNNT2_HUMAN	Troponin T, cardiac muscle	288	Homo sapiens (Human)	233-253 QLREKAKELWQSIYNLEAEKFDLQEKFKQQK
AKELWQSIYNLEAEKFDLQEK	P45379-7	TNNT2_HUMAN	Troponin T, cardiac muscle	283	Homo sapiens (Human)	228-248 QLREKAKELWQSIYNLEAEKFDLQEKFKQQK
AKELWQSIYNLEAEKFDLQEK	P45379-8	TNNT2_HUMAN	Troponin T, cardiac muscle	293	Homo sapiens (Human)	238-258 QLREKAKELWQSIYNLEAEKFDLQEKFKQQK
AKELWQSIYNLEAEKFDLQEK	P45379-9	TNNT2_HUMAN	Troponin T, cardiac muscle	259	Homo sapiens (Human)	204-224 QLREKAKELWQSIYNLEAEKFDLQEKFKQQK
AKELWQSIYNLEAEKFDLQEK	Q15607	Q15607_HUMAN	Cardiac troponin T (Fragment)	250	Homo sapiens (Human)	227-247 QLREKAKELWQSIYNLEAEKFDLQEKFKQ
AKELWQSIYNLEAEKFDLQEK	Q7Z554	Q7Z554_HUMAN	Troponin T cardiac isoform	226	Homo sapiens (Human)	171-191 QLREKAKELWQSIYNLEAEKFDLQEKFKQQK
AKELWQSIYNLEAEKFDLQEK	Q8HYB3	Q8HYB3_CANFA	Cardiac troponin T isoform 2	282	Canis familiaris (Dog) (Canis lupus familiaris)	227-247 QLREKAKELWQSIYNLEAEKFDLQEKFKQQK
AKELWQSIYNLEAEKFDLQEK	Q8HYB4	Q8HYB4_CANFA	Cardiac troponin T isoform 1	287	Canis familiaris (Dog) (Canis lupus familiaris)	232-252 QLREKAKELWQSIYNLEAEKFDLQEKFKQQK
AKELWQSIYNLEAEKFDLQEK	Q8HYJ0	Q8HYJ0_FELCA	Cardiac troponin T	284	Felis catus (Cat) (Felis silvestris catus)	229-249 QLREKAKELWQSIYNLEAEKFDLQEKFKQQK
AKELWQSIYNLEAEKFDLQEK	Q8HYJ1	Q8HYJ1_FELCA	Cardiac troponin T	294	Felis catus (Cat) (Felis silvestris catus)	239-259 QLREKAKELWQSIYNLEAEKFDLQEKFKQQK
AKELWQSIYNLEAEKFDLQEK	Q8IZA1	Q8IZA1_HUMAN	Cardiac troponin T (Fragment)	30	Homo sapiens (Human)	3-23 EKAKELWQSIYNLEAEKFDLQEKFKQQK
AKELWQSIYNLEAEKFDLQEK	Q95MC6	Q95MC6_CANFA	Troponin T splicing mutant isoform 2	270	Canis familiaris (Dog) (Canis lupus familiaris)	215-235 QLREKAKELWQSIYNLEAEKFDLQEKFKQQK
AKELWQSIYNLEAEKFDLQEK	Q95MC7	Q95MC7_CANFA	Troponin T splicing mutant isoform 1	275	Canis familiaris (Dog) (Canis lupus familiaris)	220-240 QLREKAKELWQSIYNLEAEKFDLQEKFKQQK
AKELWQSIYNLEAEKFDLQEK	Q95MC8	Q95MC8_CANFA	Troponin T isoform 2	291	Canis familiaris (Dog) (Canis lupus familiaris)	236-256 QLREKAKELWQSIYNLEAEKFDLQEKFKQQK
AKELWQSIYNLEAEKFDLQEK	Q95MC9	Q95MC9_CANFA	Troponin T isoform 1	296	Canis familiaris (Dog) (Canis lupus familiaris)	241-261 QLREKAKELWQSIYNLEAEKFDLQEKFKQQK
AKELWQSIYNLEAEKFDLQEK	U6D0N0	U6D0N0_NEOVI	Troponin T type 2 (Cardiac) (Fragment)	95	Neovison vison (American mink) (Mustela vison)	40-60 QLREKAKELWQSIYNLEAEKFDLQEKFKQQK

[truncated: 5 more sheets: YEINVLR, INDNQKVSK, VTGRWK, AKVTGRW, Combined]
